# Supplementary material for: Plant DNA polymerases α and δ mediate replication of geminiviruses
Source: Nat Commun. 2021 May 13;12:2780. doi: 10.1038/s41467-021-23013-2 (PMC8119979; doi:10.1038/s41467-021-23013-2)
Supplement: Supplementary file 4 — Source Data [file 41467_2021_23013_MOESM4_ESM.xlsx]

## Sheet: Figure 1
Figure 1c	Three independent biological replicates.										Figure 1f
														NbPOLA2-GFP			IgG
												% Input		Plant 1	Plant 2	Plant 3	Plant 1	Plant 2	Plant 3
												Rep	TYLCV-WT	0.110237	0.119749	0.146101	0.00691243	0.00631356	0.013724
													TYLCV-C3mut	0.0827319	0.130824	0.165066	0.0124046	0.018291	0.0233659
												C3	TYLCV-WT	0.0998	0.0981	0.1267	0.007	0.0059	0.0142
													TYLCV-C3mut	0.0844	0.121	0.1662	0.0155	0.0234	0.0278
												CP	TYLCV-WT	0.1077	0.0888	0.1301	0.006	0.0054	0.0139
													TYLCV-C3mut	0.0862	0.1321	0.1769	0.0101	0.015	0.0211
												IR	TYLCV-WT	0.1148	0.0951	0.1473	0.0051	0.0039	0.0128
													TYLCV-C3mut	0.0809	0.1441	0.2268	0.007	0.0111	0.0175
												Ct number for replicate 1 (processed data)												Ct number for replicate 2
														Input			NbPOLA2-GFP			IgG						Input			NbPOLA2-GFP			IgG
														Plant 1	Plant 2	Plant 3	Plant 1	Plant 2	Plant 3	Plant 1	Plant 2	Plant 3				Plant 1	Plant 2	Plant 3	Plant 1	Plant 2	Plant 3	Plant 1	Plant 2	Plant 3
												Rep	TYLCV-WT	18.634	18.3734	19.2939	19.7775	19.2681	20.0067	23.7229	23.7739	23.4642		Rep	TYLCV-WT	20.1397	19.8715	20.2191	19.3053	18.8081	19.03	25.0753	23.8391	23.6072
														18.5572	18.3137	19.2528	19.9941	19.4656	20.0967	23.8305	23.7676	23.4314				20.0587	19.657	20.3126	19.3573	18.9611	19.0509	25.0556	23.6915	23.5505
														18.6838	18.3112	19.2736	19.6663	19.459	20.0431	23.8547	23.4097	23.4866				20.18	19.7117	20.2269	19.2956	18.8781	19.0964	25.0866	23.746	23.8005
													TYLCV-C3mut	20.8091	19.2748	20.7741	22.1826	20.1822	21.2189	25.0007	22.9827	24.1178			TYLCV-C3mut	20.4976	21.6313	20.6321	20.1233	20.4819	20.9671	24.6592	25.784	25.0524
														20.5912	19.2525	20.634	22.2342	20.2133	21.3313	24.8881	23.013	24.0579				20.4108	21.7585	20.542	20.1139	20.5625	20.946	24.6978	25.7737	25.041
														20.5339	19.2331	20.6443	22.3062	20.1682	21.3013	25.049	23.0848	24.1363				20.3821	21.6308	20.5245	20.1335	20.4461	20.9868	24.6382	25.7535	25.1283
												C3	TYLCV-WT	18.0776	17.7871	18.3914	19.2377	18.9964	19.3901	22.9598	23.2615	22.5591		C3	TYLCV-WT	18.7543	18.2993	19.0101	18.812	18.2932	18.5803	24.1141	22.9371	22.8039
														17.959	17.824	18.5012	19.4501	19.3114	19.5144	23.2158	23.1808	22.5476				18.6081	18.2572	18.971	18.8077	18.3928	18.5046	24.1084	22.7982	22.6825
														17.9181	17.7821	18.433	19.2523	19.1509	19.3656	23.2573	23.1486	22.6403				18.523	18.2175	18.9095	18.7491	18.2351	18.5053	24.1099	22.8444	22.7428
													TYLCV-C3mut	19.8061	18.4643	19.7516	21.3167	19.4375	20.3625	23.7966	21.809	22.9213			TYLCV-C3mut	19.3564	20.64	19.4573	19.051	19.5441	19.8176	23.4822	24.4022	23.5287
														19.7464	18.4164	19.7345	21.3943	19.4679	20.3321	23.7202	21.8008	22.8476				19.2878	20.5951	19.2913	19.0539	19.4721	19.7949	23.414	24.2991	23.4741
														19.6638	18.2949	19.7655	21.2124	19.4113	20.3245	23.7452	21.827	22.9879				19.2661	20.5237	19.2554	19.0031	19.478	19.7807	23.349	24.319	23.5197
												CP	TYLCV-WT	18.159	17.8025	18.5603	19.2572	19.2423	19.5007	23.4753	23.3362	22.7615		CP	TYLCV-WT	19.4924	19.5541	20.1982	18.8666	18.2962	18.7525	24.4772	23.0685	22.7208
														18.0787	17.7014	18.5074	19.3545	19.2562	19.5073	23.4176	23.219	22.6903				19.4617	19.415	20.0582	19.0373	18.4501	18.526	24.4756	22.9884	22.6382
														18.007	17.7403	18.6918	19.2786	19.2239	19.5797	23.4656	23.3301	22.8038				19.381	19.4338	20.0695	18.948	18.2639	18.541	24.3593	23.1948	22.8174
													TYLCV-C3mut	20.0216	18.6521	20.0755	21.5565	19.5488	20.5649	24.7686	22.7694	23.5915			TYLCV-C3mut	20.4304	21.5067	20.394	19.1461	19.4941	20.0343	24.1291	25.1621	24.1869
														20.0895	18.6549	20.0593	21.512	19.5475	20.5073	24.6075	22.6388	23.6419				20.376	21.4196	20.2272	18.9853	19.4965	20.092	24.0679	25.1581	24.3605
														19.9504	18.7174	20.0294	21.6029	19.6928	20.5909	24.5926	22.7857	23.6317				20.1741	21.3899	20.2734	19.0583	19.3845	20.0597	23.9687	25.1492	24.3075
												IR	TYLCV-WT	19.7538	19.3051	20.2566	20.6714	20.5595	21.1138	25.172	25.2729	24.6031		IR	TYLCV-WT	20.8987	20.8519	21.4328	20.2548	19.6889	19.8488	26.1233	24.8318	24.4356
														19.5831	19.2795	20.3597	20.8346	20.8654	21.0889	25.2537	25.2236	24.6334				20.8519	20.9323	21.3609	20.5251	19.7	19.7887	26.1174	24.9476	24.393
														19.5704	19.1857	20.4138	20.7733	20.5508	21.1167	25.3185	25.236	24.6559				20.7955	20.8518	21.3711	20.2399	19.7863	19.7993	26.1241	24.8414	24.4864
													TYLCV-C3mut	21.4928	20.0003	21.788	23.1327	20.7913	21.8435	26.7131	24.4612	25.5858			TYLCV-C3mut	21.287	22.5482	21.4603	20.298	20.5658	21.4582	25.8868	26.5296	26.2511
														21.5749	20.0045	21.7	23.1315	20.8116	21.8639	26.6604	24.5309	25.5137				21.3704	22.4471	21.3501	20.2209	20.5709	21.3028	25.7661	26.6124	25.8679
														21.4552	20.0292	21.7281	23.1398	20.8151	21.9324	26.6441	24.5201	25.6337				21.3092	22.4633	21.3612	20.1834	20.4885	21.487	25.6349	26.7549	25.8549
											Figure 1g
													TYLCV-WT						EV
												Local viral accumulation	Plant 1	Plant 2	Plant 3	Plant 4	Plant 5	Plant 6	Plant 1	Plant 2
												TRV-EV	577.044	394.236	773.011	522.768	322.79	605.531	0.0291562	0.233909
												TRV-NbPOLA2	130.601	107.786	170.269	46.8988	65.6771	36.6805	0.0487601	0.0931399
												Ct number for 6 independent replicates (processed data)
														TYLCV-WT						EV
														Clone 1	Clone 2	Clone 3	Clone 4	Clone 5	Clone 6	Clone 1	Clone 2
														Plant 1	Plant 2	Plant 3	Plant 4	Plant 5	Plant 6	Plant 1	Plant 2
												TRV-EV	Rep	11.3542	11.3846	10.8423	11.0954	11.3722	10.7799	27.3409	23.3766
														11.4583	11.4268	10.8378	11.0471	11.2388	10.8195	27.4967	23.4767
														11.5699	11.4475	10.9094	11.1766	11.2402	10.8472	27.2069	23.5233
													ITS	20.5149	20.4608	20.4486	20.4604	19.6372	20.6425	21.5188	20.6392
														20.5277	20.4061	20.4684	20.3947	19.6257	20.5475	21.8191	20.7818
														20.5664	20.4142	20.4844	20.5729	19.5917	20.6225	22.1244	20.9961
												TRV-NbPOLA2	Rep	14.5996	13.9757	13.5193	15.087	14.4842	14.4138	25.9227	24.9761
														14.6718	14.1191	13.6631	15.0821	14.7078	14.4199	25.5966	25.0781
														14.948	14.2267	13.7131	14.8144	14.7319	14.4567	26.0031	25.0767
													ITS	21.6313	21.2622	20.8952	20.879	20.6821	20.1658	21.355	21.8296
														21.684	21.233	21.0643	20.9374	20.69	20.2564	21.4226	21.9783
														21.7003	21.2359	21.1711	20.8403	20.6637	20.0988	21.6992	22.0684
											Figure 1h
													TYLCV-WT						EV
												Systemic viral accumulation	Plant 1	Plant 2	Plant 3	Plant 4	Plant 5	Plant 6	Plant 1	Plant 2
												TRV-EV	121.956	91.3657	131.867	60.3814	94.1268	135.146	0.001091	0.001777
												TRV-NbPOLA2	3.95602	4.18706	6.60633	8.38053	5.97692	3.18976	0.029686	0.020807
												Ct number for replicate 1 (processed data)											Ct number for replicate 2											Ct number for replicate 3
														TYLCV-WT						EV					TYLCV-WT						EV					TYLCV-WT						EV
														Plant 1	Plant 2	Plant 3	Plant 4	Plant 5	Plant 6	Plant 1	Plant 2				Plant 1	Plant 2	Plant 3	Plant 4	Plant 5	Plant 6	Plant 1	Plant 2				Plant 1	Plant 2	Plant 3	Plant 4	Plant 5	Plant 6	Plant 1	Plant 2
												TRV-EV	Rep	12.38	12.18	12.68	13.03	12.37	13.17	29.99	29.52		TRV-EV	Rep	13.65	13.91	13.92	13.34	13.85	12.39	26.66	31.21		TRV-EV	Rep	12.87	12.29	11.72	12.39	12.95	13.04	26.18	28.67
														12.22	12.2	12.34	12.91	12.29	12.84	29.6	29.53				13.33	14.05	14.07	13.54	14.22	12.79	26.83	30.99				12.92	12.33	11.96	12.42	12.86	13.09	22.65	28.71
														12.69	12.02	12.61	12.84	12.3	12.96	29.78	29.72				13.46	13.98	13.86	13.8	13.93	12.86	26.34	30.74				12.8	12.46	12.04	12.48	12.79	13.21	26.3	28.87
													ITS	19.62	18.8	19.94	19.09	19.08	20.16	20.25	20.68			ITS	19.85	20.08	19.36	19.61	19.56	19.21	19.76	22.25			ITS	19.35	19.36	18.9	19.42	19.36	20.22	21.2	19.28
														19.61	18.78	19.73	19.08	19.11	20.27	20.22	20.7				19.64	20.08	19.25	19.49	19.4	19.18	19.61	22.1				19.16	19.38	18.85	19.52	19.24	20.3	21	19.29
														19.53	19.05	19.77	19.06	19.13	20.45	20.08	20.67				19.67	19.99	19.23	19.56	19.48	19.17	19.38	22.07				19.22	19.45	18.87	19.57	19.19	20.27	21.01	19.24
												TRV-NbPOLA2	Rep	18.71	18.03	17.77	17.68	18	18.83	25.45	26.19		TRV-NbPOLA2	Rep	28.85	19.21	17.17	29.55	18.5	25.72	33.14	28.84		TRV-NbPOLA2	Rep	20.66	23.18	22.17	22.67	23.1	21.01	22.69	26.45
														18.75	18.34	17.84	17.64	17.67	18.78	25.29	25.95				28.74	19.58	17.37	29.86	18.17	25.95	33.18	28.63				20.81	23.21	22.18	22.72	23.16	20.93	22.82	26.58
														18.64	18.18	17.75	17.65	17.87	18.65	25.28	26.07				28.36	19.65	17.6	29.66	18.2	26	33.46	28.92				20.78	23.18	22.3	22.58	23.12	20.91	22.9	26.67
													ITS	21.38	20.46	20.75	20.76	20.61	20.61	20.4	20.78			ITS	20.32	19.82	19.56	20.17	20.15	19.53	21.06	20.12			ITS	20.25	19.87	20.2	20.41	20.15	20.26	20.2	18.59
														20.72	20.48	20.71	20.96	20.63	20.63	20.42	20.67				20.17	19.91	19.63	20.05	20.24	19.55	21.1	20.18				20.21	19.89	20.15	20.44	20.08	20.28	20.18	18.66
														20.64	20.49	20.76	21.14	20.73	20.73	20.65	20.68				20.15	19.97	19.69	19.9	20.07	19.57	21.3	20.32				20.26	19.97	20.09	20.38	20.03	20.23	20.21	18.54
											Figure 1i
													TYLCV-WT						EV
												Local viral accumulation	Plant 1	Plant 2	Plant 3	Plant 4	Plant 5	Plant 6	Plant 1	Plant 2
												TRV-EV	762.225	559.465	421.785	1443.24	816.777	896.715	0.03292	0.0179724
												TRV-NbPOLA1	8.95132	13.0094	6.50736	2.79524	15.2278		0.00074	0.000682744
												Ct number for replicate 1 (processed data)											Ct number for replicate 2											Ct number for replicate 3
														TYLCV-WT						EV					TYLCV-WT					EV					TYLCV-WT					EV
														Plant 1	Plant 2	Plant 3	Plant 4	Plant 5	Plant 6	Plant 1	Plant 2				Plant 1	Plant 2	Plant 3	Plant 4	Plant 5	Plant 1	Plant 2				Plant 1	Plant 2	Plant 3	Plant 4	Plant 5	Plant 1
												TRV-EV	Rep	11.8126	12.1793	12.6318	11.1335	12.1559	12.5944	26.47	26.1878		TRV-EV	Rep	11.72	13.08	12.53	11.45	12.01	29.02	28.59		TRV-EV	Rep	13.41	12.9	13.43	12.31	13.04	31.09
														11.799	12.4549	12.5117	11.0899	12.3874	12.2152	26.75	26.1561				12.35	13.07	11.73	11.19	11.82	28.99	28.48				13.63	12.88	13.51	12.19	13.01	31.56
														11.7897	12.3374	12.8113	11.1399	12.4699	12.5951	26.64	26.0521				11.72	12.6	12.51	11.58	11.38	30.42	28.3				13.74	12.9	13.44	12.61	12.93	31.02
													ITS	21.4527	21.5199	21.3578	21.5944	22.2938	22.5281	21.92	20.4908			ITS	21.89	22	22.15	22.05	21.52	22.25	22.44			ITS	23.26	22.72	23.26	21.93	22.4	22.19
														21.4643	21.45	21.3294	21.5035	22.2067	22.4833	21.6	20.305				22.23	21.92	22.11	21.91	21.62	21.67	22.1				23.1	22.48	23.24	22.05	22.43	21.96
														21.2065	21.3855	21.4288	21.7507	22.3275	22.6122	21.57	20.206				22.13	22.48	22.21	21.82	21.65	22.08	22.22				22.76	22.72	23.27	21.82	22.55	22.1
												TRV-NbPOLA1	Rep	18.9015	17.2285	19.1328	19.7236	18.3548		31.54	31.3254		TRV-NbPOLA1	Rep	23.1	20.57	23.73	20.94	17.39	30.45	31.83		TRV-NbPOLA1	Rep	23.89	23.44	23.57	23.73	24.05	31.06
														18.7729	17.4238	19.1899	19.91	18.3088		31.97	31.5413				22.44	20.18	23.53	20.82	17.49	30.27	31.67				23.76	23.54	23.39	23.71	24.01	30.82
														18.8985	17.4934	19.2313	20.0999	18.3623		32	31.357				22.58	20.24	23.79	20.76	17.45	30.52	31.97				23.81	23.6	23.42	23.71	24.09	30.76
													ITS	22.0782	21.042	21.8415	21.2864	22.6175		21.44	20.7236			ITS	22.15	22.06	23	22.14	21.53	21.49	22.09			ITS	22.32	23.88	22.12	22.9	21.94	22.76
														21.9838	21.0437	21.9049	21.3461	22.559		21.4	20.9515				21.97	22.03	23.12	22.03	21.57	21.64	22.13				22.16	23.88	22.22	23.07	21.87	22.78
														21.9973	21.1644	21.9138	21.5498	22.4288		21.48	20.9995				22.03	22.04	35.05	22.01	21.75	21.53	22.17				22.15	23.98	22.31	23.31	21.97	22.71

## Sheet: Figure 2
Figure 2c	Four independent biological replicates.							Figure 2d
											NbPOLD2-GFP			IgG
									% Input		Plant 1	Plant 2	Plant 3	Plant 1	Plant 2	Plant 3
									Rep	TYLCV-WT	0.132575	0.0906201	0.0823938	0.0159283	0.0118451	0.00348906
										TYLCV-C3mut	0.121338	0.284299	0.0566862	0.00839564	0.0383342	0.00672669
									C3	TYLCV-WT	0.1249	0.0894	0.0868	0.0161	0.0123	0.0039
										TYLCV-C3mut	0.1317	0.2812	0.0682	0.0122	0.0201	0.0098
									CP	TYLCV-WT	0.1135	0.0943	0.0876	0.0162	0.0129	0.0038
										TYLCV-C3mut	0.1118	0.2441	0.0645	0.0077	0.0116	0.007
									IR	TYLCV-WT	0.1028	0.1013	0.0926	0.0136	0.0116	0.0027
										TYLCV-C3mut	0.1204	0.2706	0.059	0.0071	0.0092	0.0059
									Ct number for replicate 1 (processed data)												Ct number for replicate 2
											Input			NbPOLD2-GFP			IgG						Input			NbPOLD2-GFP			IgG
											Plant 1	Plant 2	Plant 3	Plant 1	Plant 2	Plant 3	Plant 1	Plant 2	Plant 3				Plant 1	Plant 2	Plant 3	Plant 1	Plant 2	Plant 3	Plant 1	Plant 2	Plant 3
									Rep	TYLCV-WT	19.1654	17.6816	17.4014	20.0883	19.1825	18.9135	23.0206	22.1582	23.4818		Rep	TYLCV-WT	17.2834	16.771	17.9295	18.7255	19.7625	19.35	20.3102	20.9046	20.5988
											19.0964	17.6697	17.2687	20.0689	19.0942	18.9443	23.0371	22.0313	23.4981				17.1744	16.7076	17.7877	18.8281	19.6676	19.2843	20.3466	20.8107	20.6641
											19.0592	17.6471	17.3834	19.9154	19.1152	19.0011	23.1857	22.012	23.5637				17.179	16.7251	17.8684	18.7479	19.733	19.4324	20.3452	20.9044	20.7911
										TYLCV-C3mut	19.0747	21.265	19.0435	20.1097	21.0077	21.2311	23.9816	24.2222	24.2383			TYLCV-C3mut	17.8398	16.5437	17.1923	19.5768	20.1594	18.7785	20.8937	21.0939	20.6111
											18.9661	21.2247	19.2433	20.1258	21.0702	21.1666	23.8699	25.2572	24.3095				17.8467	16.603	17.1727	19.3904	20.3364	18.8465	20.8491	21.1455	20.5536
											19.0658	21.2657	19.0431	20.0029	21.1234	21.3615	23.9458	23.14	24.4367				17.7484	16.6139	17.1954	19.4631	20.2542	18.9804	20.8643	21.1164	20.5585
									C3	TYLCV-WT	18.2692	16.7689	16.5258	19.1749	18.2053	18.0898	22.1268	21.0429	22.5549		C3	TYLCV-WT	16.0116	15.0909	16.5927	17.9364	18.6715	18.2804	19.2745	19.8653	19.6184
											18.1298	16.6962	16.6437	19.2342	18.2366	18.1479	22.1635	21.0439	22.6022				15.813	15.1578	16.6269	18.0696	19.0051	18.3866	19.37	19.9138	19.6441
											18.2313	16.7086	16.5498	19.2255	18.1831	18.0597	22.2067	21.1335	22.5687				15.8347	15.0683	16.6179	17.9793	18.8758	18.3897	19.3329	19.8993	19.7537
										TYLCV-C3mut	18.016	20.2596	17.9741	18.9555	20.0477	19.8282	22.3361	23.8349	22.5977			TYLCV-C3mut	16.4264	15.0368	15.9936	19.3848	19.1189	17.8247	19.5728	19.8182	19.4409
											17.989	20.1959	17.9944	18.8044	20.1477	19.8254	22.4154	23.83	22.5759				16.3886	15.0819	15.997	18.303	19.2366	17.8875	19.5282	19.9447	19.36
											17.9812	20.2822	17.9498	19.0066	20.0354	19.8872	22.3205	23.9979	22.7788				16.3233	15.0705	16.0388	18.3021	19.2304	17.9656	19.5622	19.9405	19.4315
									CP	TYLCV-WT	18.0682	16.6207	16.3269	19.0949	17.9759	17.8186	21.9287	20.8952	22.3728		CP	TYLCV-WT	16.6115	16.9887	16.4339	17.4128	18.4656	17.7446	18.8313	19.8434	19.2105
											17.9547	16.6199	16.328	19.1452	18.0525	17.774	21.9835	20.8114	22.2508				16.7013	16.6187	16.3716	17.4064	18.7252	17.8878	18.7965	19.8107	19.1943
											17.9354	16.555	16.2148	19.1376	17.9888	17.8144	21.8856	20.909	22.3642				16.6911	16.5671	16.4505	17.5268	18.8028	17.9401	18.896	19.6965	19.2943
										TYLCV-C3mut	18.253	20.5732	18.2084	19.3473	20.5768	20.2044	23.2415	24.9137	23.3045			TYLCV-C3mut	16.6567	16.2661	16.1235	17.9108	18.9527	17.3577	19.2033	19.661	19.1895
											18.1167	20.4403	18.1198	19.2778	20.5302	20.0497	23.1149	24.7725	23.2753				16.665	16.2704	16.0855	18.1022	19.0146	17.4625	19.199	19.7529	19.1545
											18.0655	20.4018	18.1357	19.2939	20.4157	20.0761	23.1582	25.0264	23.3848				16.8053	16.3068	16.1311	18.0169	19.0147	17.545	19.3541	19.858	19.2826
									IR	TYLCV-WT	19.5977	18.1585	17.8438	20.7751	19.3969	19.1253	23.7778	22.563	24.2486		IR	TYLCV-WT	18.4175	18.0736	18.1628	19.1161	20.3199	19.5457	20.669	21.6182	21.0997
											19.4647	18.0584	17.6957	20.9843	19.4878	19.18	23.7601	22.6304	24.2623				18.2499	18.1972	18.2502	19.2474	20.4609	19.6432	20.7705	21.5621	21.0559
											19.6206	18.1938	17.7641	20.7799	19.4377	19.301	23.7338	22.5231	24.3337				18.2658	18.1673	18.2537	19.1267	20.4105	19.6948	20.7509	21.5619	21.1692
										TYLCV-C3mut	20.0683	22.3601	20.1401	21.0103	22.1994	22.0741	25.1604	27.0271	25.3617			TYLCV-C3mut	18.3306	17.4513	17.4878	19.6471	20.6082	19.0248	21.2455	21.4459	20.7637
											20.033	22.3257	19.9102	21.0745	22.2326	22.049	25.1175	27.1115	25.3323				18.3187	17.5669	17.4959	19.7241	20.6608	19.1184	21.0417	21.5979	20.7699
											19.9077	22.3566	20.006	21.0887	22.2688	22.1825	25.1422	27.1918	25.5608				18.3001	17.5678	17.4364	19.6892	20.6827	19.1444	21.0949	21.5591	20.8826
								Figure 2e
											NbPOLE2-GFP			IgG
									% Input		Plant 1	Plant 2	Plant 3	Plant 1	Plant 2	Plant 3
									Rep	TYLCV-WT	0.0245307	0.0408479	0.0322141	0.00745336	0.00724237	0.00612908
										TYLCV-C3mut	0.0616959	0.123601	0.056797	0.00811957	0.00766996	0.0121848
									C3	TYLCV-WT	0.0187	0.0357	0.0235	0.0045	0.0045	0.0037
										TYLCV-C3mut	0.0509	0.0855	0.0701	0.0058	0.0054	0.0056
									CP	TYLCV-WT	0.0265	0.0669	0.0326	0.0063	0.0095	0.0053
										TYLCV-C3mut	0.0601	0.0956	0.0715	0.0059	0.0044	0.0054
									IR	TYLCV-WT	0.0257	0.0484	0.0335	0.0047	0.0063	0.0046
										TYLCV-C3mut	0.067	0.1003	0.0799	0.0053	0.0039	0.0063
									Ct number for replicate 1 (processed data)												Ct number for replicate 2
											Input			NbPOLE2-GFP			IgG						Input			NbPOLE2-GFP			IgG
											Plant 1	Plant 2	Plant 3	Plant 1	Plant 2	Plant 3	Plant 1	Plant 2	Plant 3				Plant 1	Plant 2	Plant 3	Plant 1	Plant 2	Plant 3	Plant 1	Plant 2	Plant 3
									Rep	TYLCV-WT	20.8518	20.9548	20.3404	23.9337	23.7262	23.361	25.692	26.1188	25.6306		Rep	TYLCV-WT	17.976	17.2324	17.8192	20.2435	20.2364	20.693	22.7688	22.4695	22.7525
											20.6597	21.0821	20.4211	24.1524	23.5705	23.3462	25.8682	26.1826	25.8085				17.6491	17.276	17.9095	20.4574	20.2217	20.6055	22.9916	22.3295	22.6934
											20.629	20.987	20.4405	24.1117	23.5734	23.3633	25.7895	26.0533	25.8213				17.7275	17.2969	17.9437	20.3462	20.232	20.6018	22.8378	22.2967	22.6431
										TYLCV-C3mut	21.993	22.2853	22.6391	24.0868	23.3443	24.7409	26.8639	27.2399	27.0307			TYLCV-C3mut	18.8596	18.9453	19.2731	20.6749	19.2703	20.296	24.0605	24.0233	25.3769
											22.1308	22.242	22.7113	23.9899	23.3226	24.805	27.0728	27.2956	27.0194				18.8697	18.9885	19.3019	20.5639	19.3446	20.3695	23.7905	24.0014	25.5059
											21.9838	22.3893	22.6967	24.0892	23.2987	24.9211	27.0121	27.4708	27.0739				18.7826	18.9315	19.3432	20.5666	19.3268	20.4689	23.9189	24.0602	25.3846
									C3	TYLCV-WT	18.4079	18.8967	18.0287	22.0622	21.5768	21.3475	24.1955	24.7978	24.0974		C3	TYLCV-WT	17.1637	16.5914	17.1321	19.4321	19.415	19.8357	22.0901	21.9207	21.893
											18.4114	18.9188	17.9754	22.2026	21.8567	21.4923	24.1867	24.6551	24.0339				17.0942	16.4818	17.0206	19.4992	19.5698	19.8634	22.2005	21.7837	21.8748
											18.3949	19.0176	18.0256	22.1869	21.8374	21.4333	24.2226	24.7551	24.1101				17.0454	16.3781	17.0216	19.3589	19.5917	19.8983	22.2777	21.5119	21.7901
										TYLCV-C3mut	19.9808	20.4439	20.813	22.2328	21.9715	22.4985	25.3918	25.9152	26.1885			TYLCV-C3mut	18.0582	18.0876	18.431	19.7338	18.4386	19.6175	22.5806	23.3238	23.6455
											19.9451	20.5062	20.7605	22.3733	22.0839	22.6854	25.347	26.0017	26.2376				17.9473	18.0045	18.2827	19.4632	18.4509	19.7772	22.9115	23.1404	23.5659
											19.9929	20.4937	20.7811	22.2079	22.0335	22.6822	25.4413	26.1234	26.3704				17.8622	18.0763	18.267	19.556	18.3229	19.5601	22.7216	23.2566	24.0433
									CP	TYLCV-WT	19.9974	22.0471	19.5146	23.1036	22.6608	22.3513	25.1512	25.6345	25.0825		CP	TYLCV-WT	18.2576	17.4425	18.103	20.1246	20.185	20.5476	23.0117	22.1188	22.9417
											19.9046	20.2796	19.5386	23.2018	22.7579	22.5376	25.2403	25.6336	25.0608				18.1348	17.296	18.2082	20.1085	20.3418	20.7928	22.8593	22.2203	22.7593
											19.912	20.3244	19.6225	23.2196	22.9526	22.6124	25.3626	25.5545	25.223				18.1819	17.3922	18.1468	20.2873	20.1913	20.6489	22.5942	22.2468	22.818
										TYLCV-C3mut	21.5385	22.0832	22.3966	23.7111	23.4625	24.1831	26.9248	27.9775	27.9761			TYLCV-C3mut	19.0659	19.1307	19.3527	20.4326	19.4232	20.4522	23.8884	24.2735	24.424
											21.6568	22.1089	22.5001	23.7666	23.5328	24.1884	26.9633	27.8985	27.921				19.0769	19.0437	19.358	20.4097	19.3518	20.4276	23.7118	24.2132	25.2205
											21.6779	22.2125	22.4327	23.5741	23.5727	24.3848	27.1915	27.9908	28.0313				18.7195	18.8343	19.4239	20.4392	19.3339	20.4281	23.6236	24.1811	24.3911
									IR	TYLCV-WT	22.7833	23.4006	22.6015	26.1087	25.6931	25.4931	28.5887	28.7441	28.4406		IR	TYLCV-WT	22.5981	21.386	22.2129	23.8429	23.7043	24.1386	26.5369	26.3009	26.6354
											23.0812	23.3781	22.6005	26.2689	25.7226	25.4863	28.5263	28.6013	28.3733				22.348	21.519	22.3879	23.7215	23.8457	24.1739	26.5674	26.2713	26.8341
											22.8619	23.3592	22.626	26.202	25.8351	25.5437	28.8128	28.7282	28.2687				22.3174	21.562	22.2819	23.9375	23.6845	24.1198	26.7486	26.2459	26.6477
										TYLCV-C3mut	25.0396	25.2248	26.0211	26.838	26.7246	27.6445	30.4661	31.2825	31.343			TYLCV-C3mut	23.1944	22.8947	23.4977	24.4196	22.4557	23.8873	27.4377	28.2101	29.845
											24.8619	25.1664	25.9648	26.9728	26.3983	27.5935	30.4652	31.0669	31.2737				23.2287	22.9289	23.6521	24.3944	22.5119	23.7098	27.4702	28.3567	29.5298
											24.895	25.2156	26.1457	26.6953	26.4581	27.8429	30.5315	31.316	31.4207				23.2126	23.0363	23.9846	24.1935	22.4078	24.0774	27.3498	28.4224	30.2009
								Figure 2f
										TYLCV-WT						EV
									Local viral accumulation	Plant 1	Plant 2	Plant 3	Plant 4	Plant 5	Plant 6	Plant 1	Plant 2
									TRV-EV	1483.68	1506.5	1801.08	1455.74	2458.17	1692.97	0.464463	0.489493
									TRV-NbPOLD2	11.8842	21.1032	26.6264	58.1799	23.9863	29.5771	0.0678231	1.17422
									Ct number for replicate 1 (processed data)											Ct number for replicate 2											Ct number for replicate 3
											TYLCV-WT						EV					TYLCV-WT						EV					TYLCV-WT						EV
											Plant 1	Plant 2	Plant 3	Plant 4	Plant 5	Plant 6	Plant 1	Plant 2				Plant 1	Plant 2	Plant 3	Plant 4	Plant 5	Plant 6	Plant 1	Plant 2				Plant 1	Plant 2	Plant 3	Plant 4	Plant 5	Plant 6	Plant 1	Plant 2
									TRV-EV	Rep	12.41	12.64	12.38	12.8	12.35	13	24.84	24.63		TRV-EV	Rep	13.3383	12.1577	13.0254	12.8124	13.5679	12.5775	29.4746	29.9921		TRV-EV	Rep	13.03	13.69	13.77	12.52	13.56	13.03	22.51	24.16
											12.37	12.75	12.66	13.3	12.17	12.92	24.72	24.56				13.3746	12.1209	12.9334	12.8765	14.0123	12.6553	29.2497	29.8337				12.91	13.72	13.88	12.53	13.43	12.98	22.5	24.25
											12.51	12.83	12.75	13.31	12.57	13.07	24.97	24.45				13.4074	12.0617	12.9134	13.0137	13.7187	12.6576	29.3109	29.9256				13.06	13.73	13.88	12.72	13.44	13.03	22.46	24.26
										ITS	22.22	22.55	22.7	22.9	22.72	22.93	23.09	22.77			ITS	22.4745	22.0268	22.2508	22.3699	22.5985	22.2309	22.5802	22.5962			ITS	22.39	22.28	22.63	22.52	22.3	22.37	22.46	22.01
											22.27	22.67	22.78	22.94	23.05	23.03	23.09	22.81				22.6197	22.1611	22.3502	22.4152	22.8255	22.3529	22.5954	22.5233				22.35	22.32	22.68	22.58	22.27	22.38	22.34	22.07
											22.46	22.73	22.81	23.15	23.17	23.26	23.09	23.02				22.694	22.203	22.44	22.6372	22.9156	22.3825	22.4461	22.4342				22.25	22.29	22.68	22.75	22.17	22.37	22.2	21.94
									TRV-NbPOLD2	Rep	19.52	18.57	19.02	17.83	19	18.92	27.02	24.12		TRV-NbPOLD2	Rep	15.662	16.0717	16.5819	16.694	14.3466	18.7586	23.9482	32.1457		TRV-NbPOLD2	Rep	18.92	19.34	17.82	20.56	20.15	19.71	26.35	25.54
											19.68	18.66	18.98	17.93	18.82	18.75	27.2	23.09				15.6087	16.0217	16.6705	16.6391	14.6284	18.8335	24.1105	31.9157				18.93	19.36	18.09	20.69	20.19	19.77	26.26	25.71
											19.63	18.87	19.09	17.75	18.88	18.79	27.15	23.1				15.7497	16.0643	16.601	16.5773	14.4882	18.8991	23.9417	31.7914				19.02	19.35	17.95	20.62	20.38	19.99	26.45	25.67
										ITS	22.61	22.38	23.11	23.13	22.78	23.05	22.69	23.01			ITS	23.0606	22.3868	22.5565	23.1129	22.4606	22.2835	22.73	22.4974			ITS	22.96	22.35	22.48	22.82	23.14	23.49	22.18	22.36
											22.47	22.45	23.14	22.98	22.84	23.01	22.55	23.01				22.8881	22.3704	22.6404	23.089	22.5958	22.2734	22.7364	22.5943				22.73	22.4	22.51	22.83	23.04	23.47	22.04	22.34
											22.52	22.53	23.1	23.04	22.89	23.11	22.54	23.04				22.9062	22.3245	22.5841	22.967	22.5817	22.4038	22.6305	22.5946				22.64	22.45	22.52	22.9	23	23.46	21.93	22.39
								Figure 2g
										TYLCV-WT						EV
									Local viral accumulation	Plant 1	Plant 2	Plant 3	Plant 4	Plant 5	Plant 6	Plant 1	Plant 2
									TRV-EV	961.85	1609.45	1066.69	1210.49	841.61	1303.95	0.0219312	0.0147414
									TRV-NbPOLE2	3109.71	2704.63	1469.2	2227.42	2480.3	1693.03	0.0258006	0.0323392
									Ct number for replicate 1 (processed data)											Ct number for replicate 2											Ct number for replicate 3
											TYLCV-WT						EV					TYLCV-WT						EV					TYLCV-WT						EV
											Plant 1	Plant 2	Plant 3	Plant 4	Plant 5	Plant 6	Plant 1	Plant 2				Plant 1	Plant 2	Plant 3	Plant 4	Plant 5	Plant 6	Plant 1	Plant 2				Plant 1	Plant 2	Plant 3	Plant 4	Plant 5	Plant 6	Plant 1	Plant 2
									TRV-EV	Rep	13.3383	12.1577	13.0254	12.8124	13.5679	12.5775	29.4746	29.9921		TRV-EV	Rep	12.41	12.69	12.38	12.86	12.35	13.04	25.25	24.89		TRV-EV	Rep	13.03	13.69	13.77	12.52	13.56	13.03	22.51	24.16
											13.3746	12.1209	12.9334	12.8765	14.0123	12.6553	29.2497	29.8337				12.37	12.75	12.66	13.3	12.15	12.92	25.32	25.06				12.91	13.72	13.88	12.53	13.43	12.98	22.5	24.25
											13.4074	12.0617	12.9134	13.0137	13.7187	12.6576	29.3109	29.9256				12.51	12.83	12.78	13.36	12.6	13.11	25.47	25.15				13.06	13.73	13.88	12.72	13.44	13.03	22.46	24.26
										ITS	22.4745	22.0268	22.2508	22.3699	22.5985	22.2309	22.5802	22.5962			ITS	22.22	22.55	22.7	22.9	22.72	22.93	23.09	22.77			ITS	22.39	22.28	22.63	22.52	22.3	22.37	22.46	22.01
											22.6197	22.1611	22.3502	22.4152	22.8255	22.3529	22.5954	22.5233				22.27	22.67	22.78	22.94	23.05	23.03	23.09	22.81				22.35	22.32	22.68	22.58	22.27	22.38	22.34	22.07
											22.694	22.203	22.44	22.6372	22.9156	22.3825	22.4461	22.4342				22.46	22.73	22.81	23.15	23.17	23.26	23.09	23.02				22.25	22.29	22.68	22.75	22.17	22.37	22.2	21.94
									TRV-NbPOLE2	Rep	12.4657	12.2745	13.0349	12.6157	12.0089	13.1045	30.0011	29.4862		TRV-NbPOLE2	Rep	12.29	12.95	11.5	12.45	12.58	13.31	26.38	25.89		TRV-NbPOLE2	Rep	13.88	15.65	14.36	12.93	15.21	15.39	23.84	24.03
											12.5508	12.2663	12.9575	12.5459	12.0712	13.0713	29.8706	29.478				12.44	13.19	11.55	12.39	12.54	13.54	26.3	25.89				13.99	15.6	14.35	13.04	15.28	15.38	23.76	24.09
											12.4153	12.2096	12.8369	12.7796	11.7339	13.0944	29.3478	29.373				12.43	13.1	11.34	12.41	12.51	13.38	26.18	26.07				13.86	15.6	14.27	13.07	15.2	15.39	23.82	23.92
										ITS	23.5665	22.988	22.8009	23.2396	22.4523	23.0022	23.0566	23.1285			ITS	24.14	22.51	23.31	24.3	24.01	24.11	23.72	23.18			ITS	23.63	23.54	22.93	23.38	24.06	24.03	23.63	23.9
											23.4005	23.0076	22.7157	23.0944	22.5182	23.1866	23.1413	23.1883				23.8	22.48	23.3	24.03	24.13	24.25	23.41	23.24				23.35	23.56	22.98	23.38	23.71	24.01	23.33	24.08
											23.294	23.0156	22.8584	22.9801	22.7752	23.2159	23.2518	23.2607				23.76	22.52	23.38	23.97	24.05	24.3	23.37	23.25				23.3	23.54	23.04	23.72	23.62	24	23.28	23.98
								Figure 2h
										TYLCV-WT						EV
									Systemic viral accumulation	Plant 1	Plant 2	Plant 3	Plant 4	Plant 5	Plant 6	Plant 1
									TRV-EV	8.3804	10.1524	106.507	48.9104	78.1877	93.5746	0.00629
									TRV-NbPOLE2	332.914	153.37	192.123	265.827	260.061	298.034	0.00112
									Ct number for replicate 1 (processed data)										Ct number for replicate 2										Ct number for replicate 3
											TYLCV-WT						EV				TYLCV-WT						EV				TYLCV-WT				EV
											Plant 1	Plant 2	Plant 3	Plant 4	Plant 5	Plant 6	Plant 1				Plant 1	Plant 2	Plant 3	Plant 4	Plant 5	Plant 6	Plant 1				Plant 1	Plant 2	Plant 3	Plant 4	Plant 1
									TRV-EV	Rep	18.35	17.78	14.77	15.94	15.01	14.54	29.45		TRV-EV	Rep	17.68	17.11	16.94	18.79	22.94	17.78	31.12		TRV-EV	Rep	14.8064	14.1582	16.1141	26.0104	30.2343
											18.3	17.82	14.69	15.82	14.88	14.51	29.21				17.48	17.15	16.94	18.87	23.05	17.86	31.4				14.6308	14.2284	16.1314	25.8184	30.2003
											18.17	17.73	14.7	15.97	14.89	14.46	29.21				17.57	17.09	16.89	18.78	23.15	17.88	31.09				14.7059	14.2344	16.1529	26.0621	29.7306
										ITS	21.45	21.11	21.41	21.43	21.26	21.03	21.94			ITS	23.37	22.35	22.6	22.18	22.12	22.13	22.98			ITS	20.3526	20.4581	19.1219	18.4211	18.3018
											21.37	21.13	21.47	21.44	21.16	21.07	21.96				23.28	22.43	22.65	22.34	22.01	22.12	22.93				20.278	20.5116	19.0068	18.6538	18.1218
											21.21	21.11	21.49	21.69	21.23	21.06	22.03				23.17	22.37	22.67	22.34	22.05	22.08	23.09				20.2023	20.4655	19.0039	18.8776	16.1795
									TRV-NbPOLE2	Rep	14.24	14.21	14.15	13.52	13.35	13.68	31.37		TRV-NbPOLE2	Rep	16.78	14.8	15.8	15.46	15.66	15.42	29.78		TRV-NbPOLE2	Rep	11.7994	12.5611	15.605	13.6514	31.7418
											14.18	14.16	14.18	13.36	13.32	13.57	31.43				16.71	14.67	15.72	15.57	15.78	15.35	29.75				11.5473	12.7678	15.6113	13.6632	30.1441
											14.28	14.15	14.15	13.43	13.3	13.52	31.7				16.7	14.77	15.75	15.37	15.83	15.22	29.9				11.5465	12.578	15.7269	13.7729	31.7735
										ITS	22.79	21.49	21.75	21.4	21.62	21.77	21.54			ITS	23.05	23.15	22.92	22.76	23.63	22.84	23.73			ITS	18.7191	20.1994	20.9191	20.8817	21.559
											22.52	21.46	21.71	21.42	21.27	21.82	21.48				22.97	23.18	22.81	22.88	23.38	22.83	23.8				18.5667	20.3174	20.8906	20.9977	21.5819
											22.51	21.36	21.78	21.64	21.15	21.84	22.07				22.88	23.19	23.05	22.91	23.31	22.82	24.16				18.4342	20.2611	20.9449	21.1753	21.6058
								Figure 2i
										TYLCV-WT						EV
									Local viral accumulation	Plant 1	Plant 2	Plant 3	Plant 4	Plant 5	Plant 6	Plant 1
									TRV-EV	645.554	891.906	568.398	526.683	1212.61	736.004	0.903506
									TRV-NbPOLD1	1.32784	0.883318	0.485049	0.786124	0.416105	0.760068	0.0302498
									Ct number for replicate 1 (processed data)										Ct number for replicate 2										Ct number for replicate 3
											TYLCV-WT						EV				TYLCV-WT						EV				TYLCV-WT
											Plant 1	Plant 2	Plant 3	Plant 4	Plant 5	Plant 6	Plant 1				Plant 1	Plant 2	Plant 3	Plant 4	Plant 5	Plant 6	Plant 1				Plant 1	Plant 2	Plant 3	Plant 4	Plant 5	Plant 6
									TRV-EV	Rep	13.4888	13.2156	13.9057	13.7838	10.5176	10.9103	23.1442		TRV-EV	Rep	11.4858	18.2345	12.334	10.9024	16.0014	10.2049	19.0145		TRV-EV	Rep	13.1411	13.0785	12.9316	10.2247	10.0824	11.9793
											13.3994	13.3793	13.9495	13.7261	10.3758	10.4425	23.0413				11.4185	18.3379	12.7407	10.8134	16.0991	10.4055	18.944				12.7281	13.0959	12.877	10.3338	10.1327	12.031
											13.3603	13.328	14.0519	13.7543	10.3729	10.7672	23.4509				11.4024	18.3371	12.6427	10.9217	16.1288	10.4136	19.0935				13.0007	13.4455	12.9639	10.2829	10.0711	12.0985
										ITS	22.8238	23.0966	23.1682	22.9116	20.7073	20.2466	22.9674			ITS	21.378	27.0531	23.1589	20.9555	24.587	20.7158	21.6971			ITS	22.1146	21.7793	22.2884	20.0697	19.7291	22.0503
											22.7524	23.2074	23.0929	22.7658	20.7274	20.2494	23.0361				21.3765	27.0681	23.1778	20.8162	24.4562	20.6265	21.8735				22.034	21.8165	22.441	19.8399	19.8018	22.0432
											22.6755	23.0211	23.0983	22.7092	20.5634	20.1946	23.1937				21.1662	27.1235	23.1739	20.7629	24.6698	20.7094	22.095				22.025	21.7813	22.4132	19.6965	19.771	22.0812
									TRV-NbPOLD1	Rep	22.0827	22.7102	24.1223	23.3068	24.0047	23.0595	27.4833		TRV-NbPOLD1	Rep	24.4381	24.1628	24.2449	24.4624	24.7048	24.0921	24.2243		TRV-NbPOLD1	Rep	20.65	21.1	20.19	18.553	18.62	19.9881
											22.2032	22.5191	24.0885	23.3406	23.8332	23.0455	27.5531				24.6463	24.2846	24.3174	24.5922	24.7672	24.1065	24.1901				20.96	21.06	20.16	18.593	18.6917	19.9923
											22.1678	22.6354	24.103	23.3141	23.8095	22.9268	27.3775				24.5992	24.4223	24.2952	24.5602	24.7291	24.1008	24.2509				20.74	21.06	20.05	18.5596	18.7212	20.3794
										ITS	22.7261	22.4075	23.0454	23.209	22.5867	22.6136	22.3179			ITS	22.2294	22.1056	21.9194	22.1021	21.8388	22.0185	20.9844			ITS	23.049	22.8391	21.265	23.054	22.0131	22.1238
											22.509	22.4437	23.0465	22.8857	22.604	22.5537	22.4432				22.113	22.0745	21.9177	21.766	21.7739	21.9721	21.133				22.7967	22.7771	21.2685	22.6715	22.1165	22.2376
											22.4458	22.4766	23.0905	22.8253	22.6617	22.6771	22.512				22.0641	22.1741	21.9157	21.6542	21.9251	21.9833	21.1194				22.5272	22.8013	21.3505	22.4981	22.1042	22.3893
								Figure 2j
										TYLCV-WT					EV
									Local viral accumulation	Plant 1	Plant 2	Plant 3	Plant 4	Plant 5	Plant 1	Plant 2
									TRV-EV	1138.03	596.845	954.275	1268.77	804.46	0.013569	0.00716649
									TRV-NbPOLE1	2409.81	4533.88	3595.35	4074.23	4072.07	0.0064546	0.0076515
									Ct number for replicate 1 (processed data)											Ct number for replicate 2											Ct number for replicate 3
											TYLCV-WT					EV					TYLCV-WT					EV					TYLCV-WT					EV
											Plant 1	Plant 2	Plant 3	Plant 4	Plant 5	Plant 1	Plant 2				Plant 1	Plant 2	Plant 3	Plant 4	Plant 5	Plant 1	Plant 2				Plant 1	Plant 2	Plant 3	Plant 4	Plant 5	Plant 1
									TRV-EV	Rep	11.72	12.88	12.53	11.68	12	28.02	29.49		TRV-EV	Rep	11.8126	12.6318	11.1335	12.1559	12.5944	26.47	26.1878		TRV-EV	Rep	13.41	12.9	13.43	12.31	13.04	31.09
											12.35	12.96	11.73	11.59	11.91	28.53	29.38				11.799	12.5117	11.0899	12.3874	12.2152	26.75	26.1561				13.63	12.88	13.51	12.19	13.01	31.56
											11.72	12.9	12.51	11.58	11.93	28.12	29.2				11.7897	12.8113	11.1399	12.4699	12.5951	26.64	26.0521				13.74	12.9	13.44	12.61	12.93	31.02
										ITS	21.89	22	22.15	22.05	21.52	22.25	22.44			ITS	21.4527	21.3578	21.5944	22.2938	22.5281	21.92	20.4908			ITS	23.26	22.72	23.26	21.93	22.4	22.19
											22.23	21.92	22.11	21.91	21.62	21.67	22.1				21.4643	21.3294	21.5035	22.2067	22.4833	21.6	20.305				23.1	22.48	23.24	22.05	22.43	21.96
											22.13	22.48	22.21	21.82	21.65	22.08	22.22				21.2065	21.4288	21.7507	22.3275	22.6122	21.57	20.206				22.76	22.72	23.27	21.82	22.55	22.1
									TRV-NbPOLE1	Rep	12.24	11.89	11.56	11.34	10.61	31.27	31.11		TRV-NbPOLE1	Rep	12.072	11.3178	11.9273	10.9963	11.524	24.93	31.2768		TRV-NbPOLE1	Rep	13.88	12.07	13.49	11.12	12.02	31.35
											12.3	11.95	11.61	11.05	10.7	31.01	31.35				12.0502	11.503	11.9201	11.1047	11.5373	24.94	32.0825				13.74	12.04	13.26	11.2	11.98	31.55
											12.61	11.41	11.39	10.95	10.72	31.1	31.24				12.1019	11.4456	12.0419	11.3543	11.6335	24.92	32.2062				13.9	11.39	13.45	11.55	12.04	31.54
										ITS	23.71	23.95	23.44	23.12	22.97	23.76	24.16			ITS	22.0927	22.4472	22.2476	23.204	22.9343	21.67	21.388			ITS	24.06	23.96	24.03	22.8	22.54	23.49
											23.55	23.92	23.37	23.16	22.46	23.87	24.17				21.9798	22.4377	22.2611	23.1518	22.8553	21.63	21.3848				24.28	24.14	24.23	22.57	22.61	23.56
											23.59	23.82	23.19	23.04	22.58	23.9	24.27				21.8296	22.5104	22.2394	23.1625	23.0084	21.78	21.5053				23.94	24.01	24.48	22.49	22.53	23.56
								Figure 2k
										TYLCV-WT					EV
									Systemic viral accumulation	Plant 1	Plant 2	Plant 3	Plant 4	Plant 5	Plant 1	Plant 2															S
									TRV-EV	94.3699	171.565	108.848	60.076	54.4343	0.0018	0.00451
									TRV-NbPOLE1	421.833	131.561	523.876	668.878	1759.01	0.03432	0.00446
									Ct number for replicate 1 (processed data)										Ct number for replicate 2								Ct number for replicate 3
											TYLCV-WT					EV					TYLCV-WT			EV					TYLCV-WT			EV
											Plant 1	Plant 2	Plant 3	Plant 4	Plant 5	Plant 1	Plant 2				Plant 1	Plant 2	Plant 3	Plant 1	Plant 2				Plant 1	Plant 2	Plant 3	Plant 1
									TRV-EV	Rep	13.26	13.54	13.43	16.75	14.87	29.96	28.11		TRV-EV	Rep	13.79	13.73	12.93	27.23	27.51		TRV-EV	Rep	13.16	14.17	13.5	29.79
											13.12	13.71	13.74	16.28	15.02	29.39	27.9				13.76	13.65	12.77	27.31	27.52				13.09	14.12	13.51	29.98
											13.27	13.91	13.33	16.48	15.18	29.32	27.2				13.79	13.66	13	27.33	27.61				13.2	14.18	13.67	29.54
										ITS	19.94	21.05	20.28	22.43	20.79	20.44	19.93			ITS	20.01	19.38	19.28	20.22	20.12			ITS	19.94	19.79	19.78	19.34
											19.72	21.09	20.24	22.42	20.83	20.21	20.01				19.95	19.37	19.24	20.1	20.2				19.72	19.83	19.89	19.39
											19.67	21.29	20.26	22.39	20.78	20.19	20.07				19.89	19.47	19.26	20.14	20.37				19.67	19.78	20.14	19.43
									TRV-NbPOLE1	Rep	12.95	13.89	12.44	12.18	11.24	26.74	28.22		TRV-NbPOLE1	Rep	16.34	12.63	12.13	23.07	25.05		TRV-NbPOLE1	Rep	12.44	13.58	12.79	26.16
											12.87	14.06	12.4	12.54	11.51	26.69	27.72				16.23	12.6	12.14	23.32	24.85				12.41	13.6	12.63	26.03
											13.24	13.79	12.8	12.74	11.08	26.76	28.09				16.36	12.58	12.1	23.69	25.05				12.49	13.52	12.71	25.86
										ITS	21.73	21.01	21.29	21.87	21.94	21.81	20.12			ITS	21.77	21.55	21.93	21.07	21.44			ITS	21.52	22.21	22.37	22.25
											21.57	20.95	21.24	21.8	22.08	21.89	20.2				21.59	21.37	21.8	21.05	21.4				21.29	22.27	22.3	22.09
											21.92	20.89	22.21	21.95	22.15	22	20.37				21.55	21.32	21.83	21.09	21.85				21.24	22.32	22.55	22.07

## Sheet: Figure 3
Figure 3b, c
		TYLCV-WT						TYLCV-C3mut
	CS accumulation	Plant 1	Plant 2	Plant 3	Plant 4	Plant 5	Plant 6	Plant 1	Plant 2	Plant 3	Plant 4	Plant 5	Plant 6
	TRV-EV	3.19	4.14	2.31	2.85	2.72	2.71	1.77	2.13	0.95	1.6	2.22	2.13
	TRV-NbPOLA2	0.87	0.5	1.06108	0.78034	0.61796	0.92469	0.52	0.83	0.35031	0.38814	0.38354	0.32868
	TRV-NbPOLD2	2	2.29548	1.9673	1.86613	2.8931	2.88711	0.61	2.51885	0.51605	0.48762	0.60665	1.013
	TRV-NbPOLE2	8.65	7.96	4.37	8.98	10.49	8.81217	5.31	4.68	3.99	2.38	4.4	4.3243
	Ct number for replicate 1 (processed data)															Ct number for replicate 2															Ct number for replicate 3
			TYLCV-WT						TYLCV-C3mut									TYLCV-WT						TYLCV-C3mut									TYLCV-WT				TYLCV-C3mut
			Plant 1	Plant 2	Plant 3	Plant 4	Plant 5	Plant 6	Plant 1	Plant 2	Plant 3	Plant 4	Plant 5	Plant 6				Plant 1	Plant 2	Plant 3	Plant 4	Plant 5	Plant 6	Plant 1	Plant 2	Plant 3	Plant 4	Plant 5	Plant 6				Plant 1	Plant 2	Plant 3	Plant 4	Plant 1	Plant 2	Plant 3	Plant 4
	TRV-EV	OCS+TAG	20.4554	19.57	20.42	20.32	19.85	20.77	21.0941	20.93	23.2	21.29	20.65	20.45		TRV-EV	OCS+TAG	20.67	25.57	20.84	20.11	23.89	22.56	22.37	23.3	22.7	21.11	24.25	22.6		TRV-EV	OCS+TAG	22.3991	23.5336	20.1169	19.3869	20.3432	21.87	25.8697	23.1535
			20.4391	19.47	20.39	20.31	19.92	20.77	21.001	20.85	23.18	21.28	20.6	20.46				20.5	25.78	20.68	20.02	23.75	22.4	22.28	23.19	22.58	21.09	24.19	22.55				22.4738	23.5846	20.2212	19.3368	20.4926	21.9562	25.8089	22.9443
		ITS	22.1315	21.58	21.61	21.8	21.28	22.25	21.9389	22.01	23.15	22.03	21.81	21.62				20.45	25.69	20.77	19.97	23.7	22.38	22.3	23.22	22.57	21.03	24.26	22.57				22.4782	23.6825	20.2646	19.5316	20.5427	22.0464	25.8361	23.3732
			22.1118	21.57	21.63	21.85	21.37	22.17	21.8032	21.95	23.09	21.9	21.74	21.48			ITS	22.88	26.48	23.24	22.86	25.12	24.4	23.83	23.54	23.85	22.63	24.61	23.71			ITS	26.0661	25.9661	23.1637	22.47	22.5516	22.9543	27.1188	26.0743
	TRV-NbPOLA2	OCS+TAG	21.7	24.52	22.1	23.05	24.19	22.7	23.03	23.95	20.61	23.9	24.83	25.23				22.8	26.42	23.11	22.79	25.03	24.38	23.79	23.42	23.73	22.47	24.5	23.63				26.0748	26.0177	23.1916	22.4335	22.4583	23.0363	27.0121	26.1618
			21.57	24.46	22.07	23.03	24.12	22.66	23.05	23.86	20.22	24.03	24.72	25.27				22.73	26.36	23.07	22.73	24.93	24.34	23.72	23.4	23.65	22.49	24.46	23.51				26.0028	25.9125	23.1841	22.6644	22.3819	23.0101	27.0175	26.4034
		ITS	21.44	23.5	22.2	22.73	23.44	22.54	22.1	23.65	23.72	22.65	23.42	23.68		TRV-NbPOLA2	OCS+TAG	23.18	20.5	23.22	23.13	19.74	24.04	24.29	24.09	24.13	23.76	21.96	24.1		TRV-NbPOLA2	OCS+TAG	25.3107	26.902	27.1477	26.662	27.2233	26.2916	32.8997	26.0739
			21.43	23.48	22.13	22.64	23.48	22.6	22.09	23.64	23.68	22.55	23.36	23.61				23.15	20.57	23.12	23.15	19.88	23.89	24.2	24.11	24.09	23.79	21.83	24.05				25.2462	27.0632	27.3013	26.4848	27.1201	26.5613	32.7168	26.0201
	TRV-NbPOLD2	OCS+TAG	21.92	21.93	21.39	21.09	19.96	20.02	23.19	20.55	22.16	23.93	21.48	22.36				23.2	20.5	23.17	23.08	19.92	23.96	24.31	24.1	24.01	23.71	21.88	24.02				25.2174	27.0015	27.2691	26.7785	27.2351	26.6469	32.9716	26.1636
			21.78	21.93	21.38	21.08	20.07	20.06	23.14	20.51	22.17	23.93	21.49	20.82			ITS	23.27	23.65	23.3	23.77	22.97	24.13	23.52	23.3	23.37	23.66	22.36	23.17			ITS	25.4576	26.7337	26.0268	25.5469	25.705	26.5657	26.3337	25.7482
		ITS	22.83	23.09	22.35	21.99	21.46	21.34	22.5	21.87	21.23	22.93	20.74	21.64				23.38	23.66	23.29	23.77	22.97	24.11	23.52	23.2	23.35	23.62	22.28	23.12				25.4666	26.7783	26.0639	25.6337	25.5931	26.698	26.2577	25.8681
			22.87	23.16	22.38	21.98	21.63	21.79	22.42	21.86	21.19	22.86	20.78	21.58				23.41	23.68	23.35	23.84	22.91	24.17	23.49	23.31	23.38	23.7	22.32	23.15				25.4	26.6991	26.0381	25.7555	25.646	26.5986	26.3442	26.0362
	TRV-NbPOLE2	OCS+TAG	18.5201	19.03	20.96	18.35	18.63	19.59	20.16	20.06	20.23	20.18	21.11	19.88		TRV-NbPOLD2	OCS+TAG	22.13	22.4	22.77	21.13	22.25	21.02	24.09	24.74	21.92	23.46	22.14	22.76		TRV-NbPOLD2	OCS+TAG	25.3177	22.5923	23.16	21.5496	26.4698	24.1665	24.3322	24.223
			18.4521	19.07	20.94	18.34	18.57	19.46	20.1	20.07	20.25	20.27	21.02	19.81				22.11	22.28	22.67	21.1	22.11	21	24.11	24.7	21.87	23.41	22.11	22.81				25.1904	22.6801	23.0639	21.5232	26.326	24.4371	24.3065	24.1633
		ITS	21.4808	21.99	23.1	21.49	22	22.68	22.58	22.31	22.24	21.41	23.24	21.98				22.17	22.32	22.72	21.26	22.14	21.09	24.23	24.88	22.05	23.44	22.19	22.82				25.3077	22.6686	23.1951	21.5974	26.2534	24.2335	24.3954	24.3647
			21.7168	22.1	23.05	21.53	21.97	22.65	22.5	22.28	22.24	21.55	23.17	21.93			ITS	23.26	23.18	24.29	22.99	23.57	22.68	23.28	23.62	23.01	23.28	22.23	21.53			ITS	24.7272	22.624	23.0105	22.584	24.8057	22.2385	22.3691	22.7718
																		23.25	23.17	24.37	22.92	23.56	22.77	23.33	23.68	23.03	23.3	22.19	21.48				24.4594	22.6497	23.0419	22.6572	24.6881	22.3257	22.4204	22.8339
Figure 3d, e																		23.31	23.22	24.52	23.07	23.6	22.85	23.44	23.85	23.08	23.48	22.33	21.59				24.563	22.5633	23.0273	22.8489	24.6066	22.2861	22.3863	22.9576
		TYLCV-WT						TYLCV-C3mut								TRV-NbPOLE2	OCS+TAG	19.3	20.48	21.09	20.06	21.37	22.25	20.76	20.59	20.73	21.29	20.25	20.29		TRV-NbPOLE2	OCS+TAG	20.9773	20.4265	20.383	20.0926	20.9442	21.0866	21.0547	22.0953
	VS accumulation	Plant 1	Plant 2	Plant 3	Plant 4	Plant 5	Plant 6	Plant 1	Plant 2	Plant 3	Plant 4	Plant 5	Plant 6					19.31	20.43	21.05	20.08	21.31	22.35	20.97	20.51	20.82	21.33	20.27	20.41				20.9545	20.4482	20.2383	20.202	21.0004	21.1831	21.2048	22.1791
	TRV-EV	65.48	108.24	77.62	51.12	92.54	83.46	49.15	32.98	21.33	23.99	67.91	72.67					19.26	20.52	21.09	20.05	21.5	22.3	20.92	20.71	20.72	21.39	20.25	20.4				21.036	20.6272	20.3797	20.2799	20.83	21.1962	21.2565	22.3855
	TRV-NbPOLA2	14.37	13.17	39.354	18.9714	5.0687	21.3623	8.4	7.99	7.19568	4.01217	5.07865	4.88627				ITS	22.7	22.63	24.03	23.03	23.2	25.51	23.22	23.01	23	23.68	22.51	23.29			ITS	25.6206	24.53	24.7781	24.2476	24.0254	23.1611	23.8214	25.0414
	TRV-NbPOLD2	11.89	14.5984	13.493	15.106	17.292	13.7255	4.1	11.7819	2.40104	1.7069	1.81442	9.88924					22.74	22.7	24.13	23.19	23.17	25.53	23.29	23.07	23.02	23.85	22.49	23.34				25.4993	24.4583	24.6053	24.2813	23.9555	23.1506	23.7963	25.1024
	TRV-NbPOLE2	128.61	331.58	320.65	143.08	433.09	162.736	81.2	149.9	147.66	49.14	50.85	102.675					22.65	22.75	24.05	23.06	23.31	25.36	23.24	22.94	23.06	23.59	22.47	23.25				25.5075	24.461	24.6652	24.5276	23.9578	23.2024	23.8195	25.2627
	Ct number for replicate 1 (processed data)
			TYLCV-WT						TYLCV-C3mut
			Plant 1	Plant 2	Plant 3	Plant 4	Plant 5	Plant 6	Plant 1	Plant 2	Plant 3	Plant 4	Plant 5	Plant 6		Ct number for replicate 2															Ct number for replicate 3
	TRV-EV	OVS+TAG	16.24	15.21	16.12	17.1	15.56	17.07	16.75	17.35	19.1	18.86	16.52	17.13				TYLCV-WT						TYLCV-C3mut									TYLCV-WT				TYLCV-C3mut
			16.06	15.18	16.04	17.17	15.92	17.07	16.59	17.23	19.01	18.8	16.43	17.11				Plant 1	Plant 2	Plant 3	Plant 4	Plant 5	Plant 6	Plant 1	Plant 2	Plant 3	Plant 4	Plant 5	Plant 6				Plant 1	Plant 2	Plant 3	Plant 4	Plant 1	Plant 2	Plant 3	Plant 4
		ITS	22.24	22	22.37	22.87	22.3	23.53	22.4	22.42	23.61	23.46	22.53	23.36		TRV-EV	OVS+TAG	17.26	21.95	18.57	18.1	20.26	19.75	19.14	20.77	19.97	18.56	21.28	18.15		TRV-EV	OVS+TAG	15.6634	18.5408	14.1891	13.1148	17.596	14.3764	25.215	17.167
			22.13	21.91	22.36	22.75	22.24	23.38	22.18	22.25	23.33	23.37	22.59	23.25				17.2	21.81	18.52	17.95	20.21	19.67	18.99	20.67	19.88	18.6	21.37	18.07				15.8371	18.5605	14.2404	13.2953	17.3842	14.5203	25.0327	17.0331
	TRV-NbPOLA2	OVS+TAG	17.81	20.52	17.39	19.01	20.97	18.73	19.33	20.96	20.93	20.6	21.49	22.49				17.2	21.82	18.48	18.01	20.16	19.64	18.99	20.69	19.89	18.44	21.26	18.05				15.8917	18.4834	14.1923	13.3474	17.0517	14.5285	25.0509	17.3293
			17.73	20.41	17.28	19.05	21.05	18.59	19.25	21	20.85	20.86	21.27	22.49			ITS	23.44	26.43	23.73	22.89	24.02	24.52	23.19	23.44	23.75	22.45	24.31	22.53			ITS	25.3921	26.4405	23.703	22.4315	23.8048	22.4096	29.9854	25.9662
		ITS	21.59	24.18	22.67	23.39	23.35	23.06	22.33	23.94	23.81	22.76	23.79	24.71				23.34	26.45	23.58	22.88	23.88	24.47	23.21	23.29	23.78	22.32	24.14	22.33				25.4356	26.3704	23.5809	22.6102	23.7304	22.4043	30.0389	26.073
			21.64	24.19	22.6	23.16	23.36	23.09	22.39	24.01	23.66	22.71	23.65	24.84				23.31	26.37	23.51	22.72	23.86	24.42	23.17	23.25	23.63	22.26	24.11	22.33				25.1951	26.5212	23.6955	22.7223	23.5827	22.373	29.794	26.2745
	TRV-NbPOLD2	OVS+TAG	19.92	19.23	18.9	18.42	17.44	18	20.55	18.57	20.15	21.66	20.26	18.94		TRV-NbPOLA2	OVS+TAG	19.98	19.25	20.19	19.84	15.83	20.69	21.51	21.45	22.1	20.81	17.99	20.28		TRV-NbPOLA2	OVS+TAG	22.5126	19.6279	19.9354	19.1787	21.6315	21.4399	31.4204	19.6433
			19.85	19.23	18.9	18.48	17.41	17.99	20.66	18.41	20.09	21.68	20.19	18.96				19.97	19.14	20.1	19.82	15.82	20.63	21.45	21.37	22.14	20.71	18.01	20.16				22.4003	19.6922	20.0604	19.2374	21.5884	21.5161	31.362	19.7909
		ITS	23.45	23.08	22.68	22.45	21.55	21.76	22.64	22.09	21.39	22.45	21.1	22.2				19.95	19.19	20.14	19.9	15.85	20.69	21.47	21.44	22.05	20.75	18.03	20.22				22.3875	19.6997	20.0072	19.2459	21.5862	21.4709	31.3311	19.893
			23.46	23.11	22.63	22.29	21.52	21.8	22.65	22	21.38	22.43	21.06	22.31			ITS	23.64	23.44	23.51	23.71	23.17	24.38	23.81	23.07	23.59	23.45	22.62	22.65			ITS	28.675	26.1221	25.3069	25.0247	25.005	26.8972	26.321	24.8727
	TRV-NbPOLE2	OVS+TAG	14.31	14.12	14.53	14.21	14.16	15.55	15.61	14.86	16.17	16.84	17.31	16.66				23.67	23.29	23.48	23.71	23.26	24.39	23.69	23.13	23.47	23.59	22.51	22.61				28.7979	26.1535	25.1893	25.3125	24.7975	27.1055	26.2663	24.9751
			14.28	13.95	14.37	14.37	14.2	15.61	15.6	14.79	16	16.79	17.21	16.53				23.61	23.33	23.52	23.62	23.14	24.31	23.68	23.09	23.49	23.51	22.6	22.64				28.7455	26.0465	25.1101	25.2789	24.7411	27.0429	26.3689	25.2222
		ITS	21.33	22.42	22.74	21.47	23.11	22.96	21.9	22.01	23.37	22.49	22.99	23.2		TRV-NbPOLD2	OVS+TAG	19.2	17.57	19.52	19.34	18.66	19.22	22.63	21.39	19.78	20.7	20.68	21.33		TRV-NbPOLD2	OVS+TAG	20.9403	16.791	18.1838	16.7274	23.6783	20.2983	19.5127	20.3017
			21.27	22.4	22.81	21.43	22.77	22.9	21.99	22.1	23.22	22.37	22.86	23.36				19.19	17.62	19.56	19.36	18.58	19.15	22.66	21.36	19.78	20.65	20.6	21.28				20.784	16.8687	18.214	16.6936	23.566	20.3772	19.5664	20.2189
																		19.34	17.64	19.67	19.45	18.53	19.16	22.66	21.5	19.81	20.65	20.59	21.27				20.6519	16.947	18.2105	16.7507	23.4963	20.3386	19.5703	20.3978
																	ITS	23.36	22.71	24.37	23.15	23.88	22.96	23.35	23.15	22.74	23.23	22.54	21.68			ITS	25.1117	22.2177	23.0654	22.7682	26.0309	22.1897	22.4515	23.2527
																		23.37	22.8	24.46	23.16	23.73	23.05	23.45	23.24	22.84	23.32	22.74	21.77				25.012	22.265	22.9942	23.0211	26.0632	22.2692	22.4187	23.3991
																		23.55	22.95	24.6	23.27	23.89	23.13	23.57	23.43	23	23.5	22.74	21.92				25.0466	22.1434	23.0374	23.0735	25.9415	22.1902	22.4549	23.4424
																TRV-NbPOLE2	OVS+TAG	15.87	17.64	17.81	16.71	19.15	19.16	16.74	17.58	17.18	17.32	15.81	18.02		TRV-NbPOLE2	OVS+TAG	15.4303	14.3605	13.9084	15.4197	16.1185	15.0766	15.7233	16.1488
																		15.88	17.79	17.87	16.72	19.17	19.17	16.84	17.93	17.25	17.41	15.78	18.04				15.5404	14.2977	13.8632	15.725	15.9898	15.1983	15.7151	16.2192
																		15.78	17.63	17.87	16.71	19.15	19.06	16.71	17.76	17.17	17.49	15.79	18.05				15.5115	14.4772	13.9781	15.8155	15.9565	15.1021	15.7344	16.3297
																	ITS	23.04	24.18	24.4	23.5	23.28	25.7	23.06	23.63	23.19	23.43	22.39	23.15			ITS	26.235	24.6403	24.8367	25.8058	25.0114	23.2472	23.9293	25.0581
																		22.95	24.18	24.41	23.35	23.48	25.79	23.04	23.52	23.18	23.44	22.35	23.33				26.0096	24.6456	24.8795	26.0704	25.0148	23.3088	24.0409	25.1652
																		22.91	24.11	24.32	23.35	23.55	25.63	22.99	23.55	23.15	23.32	22.22	23.16				26.0555	24.7076	24.8748	26.2564	24.8728	23.1676	23.8812	25.3618

## Sheet: Figure 4
Figure 4c
		TYLCV-C3mut					EV
	Systemic viral accumulation	Plant 1	Plant 2	Plant 3	Plant 4	Plant 5	Plant 1
	TRV-EV	3.55858	1.71862	2.69921	2.25352	3.53801	0.0001
	TRV-NbPOLE2	45.0498	43.8634	72.9775	63.3693	73.6371	0.00018
	Ct number for replicate 1 (processed data)									Ct number for replicate 2										Ct number for replicate 3
			TYLCV-WT					EV				TYLCV-WT						EV				TYLCV-WT				EV
			Plant 1	Plant 2	Plant 3	Plant 4	Plant 5	Plant 1				Plant 1	Plant 2	Plant 3	Plant 4	Plant 5	Plant 6	Plant 1				Plant 1	Plant 2	Plant 3	Plant 4	Plant 1
	TRV-EV	Rep	17.45	18.4	17.73	18.24	17.55	33.53		TRV-EV	Rep	17.52	17.2	17.33	17.98	18.37	18.97	30.12		TRV-EV	Rep	18.91	29.01	15.91	15.34	24.8576
			17.45	18.37	17.79	18.16	17.71	33.62				17.37	17.4	17.31	18.06	18.22	19.14	30.33				19.06	30.79	15.91	15.4	24.8683
			17.43	18.45	17.89	18.14	17.78	33.49				17.45	17.27	17.22	18	18.32	19.04	30.04				18.88	30.95	15.94	15.41	24.951
		ITS	19.26	19.27	19.15	19.53	19.4	20.08			ITS	20	20.19	19.68	20.51	21.06	20.31	19.71			ITS	20.3492	22.0453	19.6622	19.1469	19.7368
			19.34	19.17	19.23	19.27	19.52	20.18				19.89	20.18	19.69	20.61	20.86	20.26	19.8				20.2714	21.8987	19.7293	19.3197	19.5594
			19.21	19.13	19.33	19.25	19.58	20.31				19.82	20.12	19.78	20.84	20.82	20.29	19.92				20.0703	21.9555	19.6007	19.3843	19.5369
	TRV-NbPOLE2	Rep	14.71	14.72	14.85	15.11	14.82	32.82		TRV-NbPOLE2	Rep	15.32	16.28	16.92	14.87	15.78	16.17	29.66		TRV-NbPOLE2	Rep	27.0653	16.7765	15.5979	15.5888	18.3631
			14.9	14.79	14.8	15.05	14.79	33.25				15.28	16.11	16.66	14.81	15.74	16.24	29.67				27.0829	16.8634	15.7139	15.538	18.3389
			14.71	14.79	14.77	15.2	14.69	32.61				15.28	15.99	16.66	14.72	15.5	16.2	29.45				27.0324	16.8316	15.6425	15.7115	18.3699
		ITS	20.18	20.17	20.9	21.25	20.88	20.34			ITS	21.13	20.24	21.13	21.1	21.34	20.8	21.12			ITS	20.2131	19.477	19.1208	20.0706	18.1837
			20.28	20.19	21.02	21.12	21.05	20.38				20.83	20.27	21.13	21.09	21.05	20.89	21.1				20.1648	19.6063	19.1321	20.2039	18.1342
			20.34	20.31	21.07	20.95	20.99	20.61				20.8	20.28	21.19	21.2	21.04	20.9	21.49				20.1381	19.4787	19.1903	20.439	18.2026
Figure 4d
		TYLCV-C3mut					EV
	Systemic viral accumulation	Plant 1	Plant 2	Plant 3	Plant 4	Plant 5	Plant 1
	TRV-EV	17.9204	43.8211	49.2046	58.0837	11.5563	0.00577
	TRV-NbPOLE1	321.132	671.665	297.994	361.473	208.573	0.00024
	Ct number for replicate 1 (processed data)									Ct number for replicate 2									Ct number for replicate 3
			TYLCV-WT					EV				TYLCV-WT			EV					TYLCV-WT			EV
			Plant 1	Plant 2	Plant 3	Plant 4	Plant 5	Plant 1				Plant 1	Plant 2	Plant 3	Plant 1	Plant 2				Plant 1	Plant 2	Plant 3	Plant 1
	TRV-EV	Rep	15.59	13.59	13.91	13.61	16.55	29		TRV-EV	Rep	15.59	14.31	15.95	27.23	27.51		TRV-EV	Rep	17.65	20.32	17.53	29.79
			15.33	13.73	14.28	13.36	16.53	28.84				15.51	14.33	15.97	27.31	27.52				17.58	20.41	17.44	29.98
			15.6	13.82	13.98	13.67	16.54	28.99				15.6	14.28	16.1	27.33	27.61				17.7	20.43	17.57	29.54
		ITS	19.68	19.29	19.67	19.38	20.07	21.38			ITS	19.68	19.67	19.13	20.22	20.12			ITS	19.67	19.59	19.29	19.34
			19.67	19.14	19.71	19.37	20.1	21.5				19.67	19.71	19.3	20.1	20.2				19.55	19.65	19.47	19.39
			19.66	19.07	19.65	19.47	20.04	21.77				19.66	19.65	19.52	20.14	20.37				19.4	19.53	19.52	19.43
	TRV-NbPOLE1	Rep	13.09	13.065	13.315	12.49	14.34	32.13		TRV-NbPOLE1	Rep	12.35	11.96	12.57	23.07	25.05		TRV-NbPOLE1	Rep	13.09	13.34	13.11	26.16
			13.22	12.99	12.92	12.6	14.4	32.08				12.22	12.01	12.54	23.32	24.85				13.22	13.29	13.07	26.03
			13.06	13.35	13.28	12.51	14.43	31.96				12.28	12.08	12.51	23.69	25.05				13.06	13.32	13.09	25.86
		ITS	21.37	22.2	21.36	21.01	22.23	20.04			ITS	20.36	21.94	21.01	21.07	21.44			ITS	21.57	22.9	21.52	22.25
			21.481	22.79	21.43	21.06	22.02	20.13				20.43	22.08	21.06	21.05	21.4				21.59	22.89	21.5	22.09
			21.5	22.59	21.38	21.02	22.04	20.06				20.38	22.15	21.02	21.09	21.85				21.49	22.89	22.12	22.07

## Sheet: Supplementary Figure 1
Supplementary Figure 1b			Three independent biological replicates.

## Sheet: Supplementary Figure 3
Supplementary Figure 3b
			NbPOLA2-GFP			IgG
	% Input		Plant 1	Plant 2	Plant 3	Plant 1	Plant 2	Plant 3
	C2	TYLCV-WT	0.1009	0.1024	0.1282	0.0056	0.0051	0.0125
		TYLCV-C3mut	0.0823	0.1388	0.1596	0.0095	0.015	0.0196
	C4	TYLCV-WT	0.1189	0.1126	0.1579	0.0068	0.0067	0.0161
		TYLCV-C3mut	0.0864	0.1383	0.1738	0.0137	0.0222	0.0246
	V2	TYLCV-WT	0.1213	0.0959	0.1466	0.0074	0.0061	0.0163
		TYLCV-C3mut	0.0953	0.1462	0.1938	0.0154	0.0219	0.0313
	Ct number for replicate 1 (processed data)												Ct number for replicate 2
			Input			NbPOLA2-GFP			IgG						Input			NbPOLA2-GFP			IgG
			Plant 1	Plant 2	Plant 3	Plant 1	Plant 2	Plant 3	Plant 1	Plant 2	Plant 3				Plant 1	Plant 2	Plant 3	Plant 1	Plant 2	Plant 3	Plant 1	Plant 2	Plant 3
	C2	TYLCV-WT	17.6157	17.5021	18.221	18.7579	18.6103	19.194	23.0234	23.0282	22.52		C2	TYLCV-WT	19.1628	19.2902	20.013	18.7902	18.3541	18.6242	24.3024	23.2075	22.8128
			17.5996	17.3762	18.2283	18.8882	18.6697	19.2577	23.0411	23.0644	22.6029				19.1321	19.1494	19.8782	18.9866	18.3483	18.6652	24.3328	23.0927	22.8288
			17.4514	17.3709	18.257	18.9552	18.843	19.1465	23.0621	22.9891	22.5403				19.0527	19.1711	19.9076	18.8666	18.4886	18.6597	24.3959	23.1202	22.9332
		TYLCV-C3mut	19.8001	18.2341	19.6481	21.2732	19.046	20.2411	24.3294	22.3099	23.3141			TYLCV-C3mut	20.2236	21.4741	20.1688	19.2879	19.6016	20.1361	24.0995	25.0763	24.3143
			19.5702	18.233	19.7173	21.2896	19.1133	20.3145	24.3975	22.2385	23.336				20.094	21.2786	20.0963	19.2287	19.6755	20.1893	24.0594	25.0518	24.2636
			19.5195	18.2757	19.5581	21.1398	19.1317	20.313	24.2961	22.3786	23.2942				20.0884	21.3065	20.0391	19.1094	19.5799	20.1284	24.2488	25.0707	24.3734
	C4	TYLCV-WT	17.7198	17.6542	18.4372	18.717	18.7809	18.9684	22.9563	22.9236	22.2719		C4	TYLCV-WT	19.2448	18.991	19.5043	18.4598	18.1509	18.3796	24.1605	22.8188	22.7165
			17.7896	17.5282	18.3178	18.7398	18.8182	19.0619	22.8615	22.7495	22.3321				19.2109	18.858	19.3998	18.5346	18.1386	18.3149	24.0043	22.9036	22.8198
			17.7074	17.528	18.3093	18.9915	18.5749	19.025	23.0279	22.6878	22.324				19.2045	18.8003	19.4048	18.468	18.2479	18.3247	24.0589	22.8699	22.8325
		TYLCV-C3mut	19.5933	18.2721	19.654	21.0619	19.1718	20.1387	23.7241	21.7888	22.9031			TYLCV-C3mut	19.727	21.0568	19.8641	19.268	19.5604	19.9885	23.5728	24.5924	23.7662
			19.4729	18.2366	19.617	21.0825	19.1133	20.1386	23.6777	21.7416	22.8072				19.567	21.0435	19.8213	19.1616	19.6265	19.9653	23.5892	24.5115	23.8494
			19.494	18.3368	19.6133	21.0144	19.1221	20.1815	23.7434	21.7871	23.2366				19.7375	20.8621	19.7202	19.1637	19.4168	19.9949	23.6954	24.6971	23.7644
	V2	TYLCV-WT	18.3195	17.9434	19.0082	19.2575	19.2227	19.7586	23.3188	23.4211	22.7494		V2	TYLCV-WT	19.4264	19.2667	19.8616	18.7689	18.3712	18.5193	23.9983	23.097	22.6189
			18.2256	18.045	18.8599	19.252	19.5127	19.7047	23.2815	23.2759	22.9219				19.3169	19.2479	19.7444	18.8217	18.2826	18.5747	23.9818	22.8564	22.6804
			18.1934	18.0263	18.9189	19.3625	19.442	19.636	23.3775	23.364	22.9447				19.2284	19.1595	19.719	18.9223	18.2787	18.4303	24.0212	22.942	22.6682
		TYLCV-C3mut	20.1361	18.6196	20.1769	21.4373	19.3693	20.4877	24.0517	22.084	23.1315			TYLCV-C3mut	19.904	21.254	20.0895	19.0082	19.4213	19.8104	23.4331	24.3956	23.6499
			19.9527	18.4699	20.1462	21.4975	19.4335	20.4278	24.0423	22.0669	23.064				19.7759	21.1086	20.0611	18.975	19.3808	19.7599	23.3868	24.383	23.5307
			20.0287	18.6853	20.0945	21.3612	19.2961	20.6103	24.0924	22.1722	23.2195				19.8388	21.0402	19.9249	18.984	19.2247	19.94	23.4467	24.3507	23.6824

## Sheet: Supplementary Figure 4
Supplementary Figure 4d		Expression of NbPOLA1										Expression of NbPOLA2
	Normalized expression	Plant 1	Plant 2	Plant 3	Plant 4	Plant 5					Normalized expression	Plant 1	Plant 2	Plant 3	Plant 4	Plant 5	Plant 6
	TRV-EV	0.00281225	0.00539625	0.00392891	0.00503091	0.00709487					TRV-EV	0.0865771	0.103661	0.108652	0.146355	0.109718	0.105838
	TRV-NbPOLA1	0.00146623	0.00249549	0.00152103	0.00282897	0.00122105					TRV-NbPOLA2	0.0147738	0.00433766	0.0190211	0.0188836	0.00818391
	Relative expression										Relative expression
	TRV-EV	0.57953	1.11202	0.809644	1.03674	1.46206					TRV-EV	0.78611	0.941229	0.986548	1.32889	0.996225	0.961
	TRV-NbPOLA1	0.302151	0.514253	0.313443	0.582976	0.251627					TRV-NbPOLA2	0.134144	0.0393855	0.172709	0.171461	0.074309
	Ct number										Ct number
				Expression of NbPOLA1										Expression of NbPOLA2
				Plant 1	Plant 2	Plant 3	Plant 4	Plant 5						Plant 1	Plant 2	Plant 3	Plant 4	Plant 5	Plant 6
	Replicate 1 (processed data)	TRV-EV	Target gene	26.83	25.43	26.02	25.56	24.97			Replicate 1 (processed data)	TRV-EV	Target gene	21.6487	21.3102	21.3235	20.7947	21.3282	21.3707
				26.58	25.25	26.06	25.74	25.07						21.7293	21.4174	21.3869	20.9089	21.2043	21.5006
			NbActin	18.26	17.78	18.07	17.97	17.95					NbActin	18.1743	18.0821	18.1675	18.0784	18.0948	18.1558
				18.2	17.84	18.03	18.06	17.81						18.1439	18.1054	18.1384	18.0801	18.0614	18.2354
		TRV-NbPOLA1	Target gene	27.2	26.94	27.56	27.13	28.05				TRV-NbPOLA2	Target gene	25.3792	27.7062	25.9691	24.9905	26.9062
				27.46	26.77	27.16	26.93	28.04						25.2943	27.7452	25.8452	24.8948	26.9707
			NbActin	17.94	18.22	18	18.61	18.37					NbActin	19.2733	19.9165	20.2301	19.24	19.9211
				17.89	18.2	18	18.52	18.36						19.2384	19.8444	20.1516	19.1918	20.0898
	Replicate 2	TRV-EV	Target gene	26.58	26.41	27.04	26.08	27.04			Replicate 2	TRV-EV	Target gene	23.85	23.32	23.45	23.55	23.66
				26.58	26.34	27.07	26.21	27.17						24.02	23.29	23.77	23.59	23.65
			NbActin	18.04	17.77	18.39	18.12	18.56					NbActin	18.26	17.78	18.07	17.97	17.95
				18.05	17.84	18.37	18.09	18.61						18.2	17.84	18.03	18.06	17.81
		TRV-NbPOLA1	Target gene	26.97	27.33	28.33	27.78	28.39				TRV-NbPOLA2	Target gene	26.26	26.23	26.32	26	26.6
				27.01	27.25	28.35	27.96	28.27						26.05	26.21	26.27	25.98	26.58
			NbActin	18.25	18	18.51	18.31	18.21					NbActin	18.39	18.38	18.31	18.22	18.73
				18.08	18.02	18.51	18.27	18.74						18.43	18.36	18.31	18.22	18.79
	Replicate 3	TRV-EV	Target gene	26.09	26.57	27.08	25.83	26.31			Replicate 3	TRV-EV	Target gene	23.98	23.26	24.5	23.56	23.95
				26.07	26.47	26.98	25.72	26.36						23.94	23.42	24.33	23.61	24.04
			NbActin	18.29	18.02	18.48	18.32	18.33					NbActin	18.04	17.77	18.39	18.12	18.56
				18.28	18.05	18.58	18.27	18.25						18.05	17.84	18.37	18.09	18.61
		TRV-NbPOLA1	Target gene	29.92	29.09	28.36	28.41	27.88				TRV-NbPOLA2	Target gene	25.16	25.31	25.03	25.11	25.77
				30	29.13	28.38	28.48	27.68						25.11	25.2	25	25.22	25.61
			NbActin	19.83	19.05	19.95	18.9	18.67					NbActin	18.01	17.97	18.11	17.81	18.29
				19.55	19.07	20.02	18.96	18.86						18.04	17.96	18.06	17.79	18.34
		Expression of NbPOLD1										Expression of NbPOLD2
	Normalized expression	Plant 1	Plant 2	Plant 3	Plant 4	Plant 5	Plant 6				Normalized expression	Plant 1	Plant 2	Plant 3	Plant 4	Plant 5	Plant 6
	TRV-EV	0.00211152	0.00265962	0.00216827	0.00277278	0.00228288	0.00220382				TRV-EV	0.00106743	0.00139023	0.0012111	0.00179033	0.00111465	0.00130296
	TRV-NbPOLD1	0.000428387	0.000622742	0.000583449	0.000557039	0.00051632	0.00065721				TRV-NbPOLD2	6.12626e-05	0.000442344	0.000259085	0.000830818	0.000304256	0.000303608
	Relative expression										Relative expression
	TRV-EV	0.892262	1.12387	0.916243	1.17169	0.964672	0.931266				TRV-EV	0.813102	1.059	0.922546	1.36377	0.849071	0.992517
	TRV-NbPOLD1	0.181023	0.263151	0.246547	0.235387	0.218181	0.277716				TRV-NbPOLD2	0.0466661	0.336951	0.197355	0.632867	0.231764	0.23127
	Ct number										Ct number
				Expression of NbPOLD1										Expression of NbPOLD2
				Plant 1	Plant 2	Plant 3	Plant 4	Plant 5	Plant 6					Plant 1	Plant 2	Plant 3	Plant 4	Plant 5	Plant 6
	Replicate 1 (processed data)	TRV-EV	Target gene	27.7292	27.107	27.5294	27.1991	27.9585	27.4052		Replicate 1 (processed data)	TRV-EV	Target gene	28.0701	27.4605	27.9625	27.2242	27.9637	27.8916
				27.4841	27.1752	27.5001	27.1497	27.8468	27.7022					27.9915	27.7079	27.7223	27.1855	27.8109	27.6677
				27.4454	27.1367	27.4068	27.293	27.6938	27.4613				NbActin	18.1743	18.0821	18.1675	18.0784	18.0948	18.1558
			NbActin	18.6425	18.6006	18.6252	18.6208	19.0138	18.732					18.1439	18.1054	18.1384	18.0801	18.0614	18.2354
				18.6377	18.5547	18.6021	18.7331	19.0979	18.6228			TRV-NbPOLD2	Target gene	32.756	29.6979	31.6551	29.1114	30.5568	30.8708
				18.7161	18.5998	18.6612	18.8046	19.0626	18.7366					32.4818	29.502	31.2312	29.0311	30.5221	30.9512
		TRV-NbPOLD1	Target gene	29.8627	29.2202	29.1363	29.4661	29.8271	29.2664				NbActin	18.7034	18.5776	19.5557	18.8711	18.8487	19.1976
				29.7362	29.291	29.2004	29.4513	30.0453	29.2282					18.545	18.3372	19.5021	18.805	18.8651	19.2533
				29.807	29.2641	29.1931	29.7002	29.7118	29.2271		Replicate 2	TRV-EV	Target gene	30.77	30.31	31.17	30.07	30.55
			NbActin	18.6723	18.5177	18.4346	18.7438	19.0337	18.6457					31.03	30.01	30.95	30.08	30.42
				18.6104	18.5517	18.4303	18.7087	18.9734	18.6475				NbActin	18.67	18.17	18.31	18.31	18.08
				18.5568	18.7586	18.4356	18.7354	18.8187	18.7144					18.6	18.18	18.21	18.23	18.05
	Replicate 2	TRV-EV	Target gene	30.3302	30.213	30.4383	29.5262	29.3874	29.6205			TRV-NbPOLD2	Target gene	31.35	31.06	31.55	31.25	31.13
				30.4725	30.0368	30.3351	29.3672	29.5977	30.0054					31.23	31.11	31.68	31.44	31.19
				30.28	30.3021	30.4828	29.3642	29.6455	29.7068				NbActin	17.59	18.02	18.42	18.11	18.16
			NbActin	22.5845	22.2492	22.3638	21.9845	21.7861	22.0163					17.64	17.97	18.38	17.98	18.21
				22.7325	22.3268	22.3875	21.8884	21.8561	22.0294		Replicate 3	TRV-EV	Target gene	31.02	30.51	30.67	30.31	30.69
				22.6058	22.2813	22.3302	21.9904	21.809	21.9385					30.72	30.46	30.7	30.29	30.67
		TRV-NbPOLD1	Target gene	30.8921	31.3049	31.0722	31.0537	30.6215	31.5114				NbActin	18.66	18.77	18.72	18.23	18.74
				30.6464	31.2122	31.1338	30.9012	30.7095	31.2177					18.66	18.34	18.71	18.42	18.94
				30.5774	31.7302	31.0482	30.8276	30.8984	31.4873			TRV-NbPOLD2	Target gene	31.4	31.23	31.03	30.67	31.07
			NbActin	21.4819	22.4406	21.4262	21.6334	21.1319	21.6671					31.38	31.07	31.07	30.86	31.05
				21.3668	22.4634	21.3702	21.4152	21.1358	21.6522				NbActin	18.28	18.58	18.12	18.19	18.35
				21.3926	22.4276	21.3763	21.3825	21.2011	21.7404					18.28	18.54	18.13	18.12	18.44
	Replicate 3	TRV-EV	Target gene	29.0535	29.3334	29.2535	29.2093	29.9068	29.4945
				28.9504	29.3196	29.2516	29.0875	30.1117	29.5212
				28.8984	29.2356	29.1367	29.1266	30.0746	29.5498
			NbActin	22.0671	22.4031	22.3685	21.8561	22.7954	22.1809
				22.0791	22.431	22.4088	21.782	22.6854	22.1695
				22.0325	22.3657	22.2765	21.6326	22.6993	22.1777
		TRV-NbPOLD1	Target gene	30.6984	31.1639	30.0725	30.7117	30.3983	31.0712
				30.5631	31.3212	30.5532	30.8315	30.3032	31.2592
				31.0217	31.095	30.4322	30.7558	30.2894	30.7683
			NbActin	22.2974	23.3102	21.8074	23.1497	22.2539	22.4925
				22.3065	23.3699	21.7426	22.9627	22.3197	22.4569
				22.2822	23.3448	21.782	22.9794	22.352	22.532
		Expression of NbPOLE1										Expression of NbPOLE2
	Normalized expression	Plant 1	Plant 2	Plant 3	Plant 4	Plant 5					Normalized expression	Plant 1	Plant 2	Plant 3	Plant 4	Plant 5	Plant 6
	TRV-EV	0.00685346	0.00560186	0.00555801	0.00838208	0.00668222					TRV-EV	0.0393041	0.0476433	0.047829	0.0660996	0.0499493	0.0515017
	TRV-NbPOLE1	0.00226312	0.0037594	0.00367468	0.00438486	0.00141399					TRV-NbPOLE2	0.0152203	0.0217238	0.0165804	0.0230847	0.0270507	0.0269164
	Relative expression										Relative expression
	TRV-EV	1.03597	0.846774	0.840147	1.26703	1.01008					TRV-EV	0.780032	0.945531	0.949217	1.31182	0.991297	1.02211
	TRV-NbPOLE1	0.342092	0.568269	0.555463	0.662813	0.213739					TRV-NbPOLE2	0.302063	0.431132	0.329055	0.458141	0.53685	0.534185
	Ct number										Ct number
				Expression of NbPOLE1										Expression of NbPOLE2
				Plant 1	Plant 2	Plant 3	Plant 4	Plant 5						Plant 1	Plant 2	Plant 3	Plant 4	Plant 5	Plant 6
	Replicate 1 (processed data)	TRV-EV	Target gene	25.78	25.86	25.82	25.08	25.32			Replicate 1 (processed data)	TRV-EV	Target gene	22.9758	22.5851	22.6266	21.9544	22.3485	22.5123
				25.87	25.45	25.68	25.26	25.26						22.6808	22.3855	22.4513	22.0425	22.4546	22.4374
			NbActin	18.67	18.17	18.31	18.31	18.08					NbActin	18.1743	18.0821	18.1675	18.0784	18.0948	18.1558
				18.6	18.18	18.21	18.23	18.05						18.1439	18.1054	18.1384	18.0801	18.0614	18.2354
		TRV-NbPOLE1	Target gene	26.42	25.36	25.76	25.71	27.13				TRV-NbPOLE2	Target gene	24.1612	23.7619	24.1784	23.4764	23.4024	23.315
				26.38	25.77	25.87	25.66	27.31						24.3323	23.5879	24.1617	23.3976	23.3897	23.5572
			NbActin	17.62	17.49	17.68	17.82	17.69					NbActin	18.2971	18.1735	18.3143	18.0183	18.2213	18.1957
				17.61	17.53	17.77	17.88	17.82						18.1206	18.127	18.197	17.9819	18.1545	18.2457
	Replicate 2	TRV-EV	Target gene	25.29	25.49	25.5	25.44	25.12			Replicate 2	TRV-EV	Target gene	24.72	24.23	24.16	24.24	24.39
				25.23	25.52	25.41	25.47	25.1						24.66	23.98	24.4	24.31	24.48
			NbActin	18.66	18.77	18.72	18.23	18.74					NbActin	18.67	18.17	18.31	18.31	18.08
				18.66	18.34	18.71	18.42	18.94						18.6	18.18	18.21	18.23	18.05
		TRV-NbPOLE1	Target gene	25.48	24.92	25.4	25.62	25.24				TRV-NbPOLE2	Target gene	25.89	25.65	26.18	25.7	25.96
				25.64	24.9	25.6	25.4	25.27						25.74	25.66	26.09	25.67	25.85
			NbActin	17.46	17.48	17.89	17.74	17.59					NbActin	18.43	18.55	18.43	18.33	18.51
				17.46	17.54	17.91	17.75	17.75						18.26	18.62	18.39	18.33	18.49
	Replicate 3	TRV-EV	Target gene	26.13	25.93	25.28	25.38	25.88			Replicate 3	TRV-EV	Target gene	24.81	24.55	24.95	24.02	24.6
				26.05	25.87	25.2	25.52	25.8						24.67	24.54	24.78	23.97	24.65
			NbActin	18.95	18.92	18.55	18.56	18.71					NbActin	18.66	18.77	18.72	18.23	18.74
				19.07	18.82	18.44	18.59	18.74						18.66	18.34	18.71	18.42	18.94
		TRV-NbPOLE1	Target gene	25.22	25.52	25.85	24.86	25.47				TRV-NbPOLE2	Target gene	24.92	25.55	25.3	25.1	25.42
				25.3	25.42	25.99	24.7	25.36						24.89	25.31	25.47	25.18	25.44
			NbActin	17.86	17.49	18.11	17.49	17.93					NbActin	18.17	18.65	18.25	18.44	18.44
				17.78	17.55	18.13	17.6	17.96						18.13	18.57	18.23	18.45	18.65

## Sheet: Supplementary Figure 6
Supplementary Figure 6a
		BCTV						EV
	Local viral accumulation	Plant 1	Plant 2	Plant 3	Plant 4	Plant 5	Plant 6	Plant 1
	TRV-EV	10.3143	12.3367	13.8165	14.4553	21.4167	11.751	0.0097621
	TRV-NbPOLA2	1.45834	1.47888	3.17174	1.93156	1.67958	0.966787	0.0181197
	Ct number for replicate 1 (processed data)										Ct number for replicate 2										Ct number for replicate 3
			BCTV						EV				BCTV						EV				BCTV							EV
			Plant 1	Plant 2	Plant 3	Plant 4	Plant 5	Plant 6	Plant 1				Plant 1	Plant 2	Plant 3	Plant 4	Plant 5	Plant 6	Plant 1				Plant 1	Plant 2	Plant 3	Plant 4	Plant 5	Plant 6	Plant 7	Plant 1	Plant 2
	TRV-EV	Rep	19.6	19.58	19.76	19.74	18.9	19.31	29.66		TRV-EV	Rep	18.99	18.31	19.05	20.29	21.04	18.72	31.02		TRV-EV	Rep	19.58	19.22	18.83	19.08	18.66	19.44	19.19	28.65	28.25
			19.69	19.52	19.49	19.6	18.8	19.33	29.62				19.05	18.41	18.93	20.08	20.95	18.64	31.06				19.66	19.25	18.84	19.04	18.53	19.41	19.07	28.5	28.19
			19.51	19.34	19.56	19.57	18.81	19.15	29.79				19.03	18.39	18.84	20.22	20.92	18.41	31.22				19.55	19.16	18.71	19.09	18.59	19.22	19.25	28.4	28.22
		ITS	23.18	23.13	23.4	23.33	23.63	23.02	23.2			ITS	22.32	22.42	22.45	23.14	23.04	21.79	22.74			ITS	21.64	21.51	21.47	20.8	21.77	21.92	21.56	21.01	20.69
			22.87	23.07	23.31	23.31	23.45	23.07	23.18				22.21	22.5	22.32	23.22	23	21.89	22.76				21.25	21.53	21.34	20.88	21.81	22.04	21.61	20.74	20.72
			22.86	23.12	23.47	23.84	23.35	23.02	23.33				22.15	22.43	22.38	23.42	22.78	21.9	22.87				21.15	21.59	21.42	21.21	21.4	21.98	21.66	20.6	20.71
	TRV-NbPOLA2	Rep	23.28	23.01	22.12	23.09	23.11	23.24	29.34		TRV-NbPOLA2	Rep	22.66	22.43	23.59	22.65	22.16	22.02	30.77		TRV-NbPOLA2	Rep	22.1	21.07	20.94	21.22	21.78	21.85	21.58	27.72	28.44
			23.09	22.92	22.06	23	23.06	23.34	29.21				22.54	22.36	23.38	22.41	22	21.86	30.97				21.95	21.16	21.04	21.17	21.73	21.91	21.59	27.59	28.36
			23.07	22.91	22.1	23.1	22.93	23.29	29.27				22.43	22.36	23.4	22.54	21.93	22	30.99				21.79	21.13	20.96	21.24	21.65	21.93	21.65	27.61	28.49
		ITS	23.82	23.49	23.75	23.93	24.14	23.42	23.7			ITS	22.88	23.01	23.56	22.99	22.7	22.96	22.67			ITS	21.62	21.33	21.41	21.72	22.12	21.25	21.43	21.58	21.25
			23.64	23.59	23.73	24.01	23.92	23.52	23.69				22.79	23.03	23.59	23.04	22.6	22.99	22.61				21.5	21.29	21.46	21.97	21.87	21.31	21.39	21.5	21.27
			23.63	23.44	23.78	24.09	23.95	23.44	23.73				22.73	22.83	23.56	23.16	22.46	22.95	22.68				21.37	21.23	21.53	22.06	21.81	21.22	21.44	21.39	21.27
Supplementary Figure 6b
		BCTV						EV
	Local viral accumulation	Plant 1	Plant 2	Plant 3	Plant 4	Plant 5	Plant 6	Plant 1
	TRV-EV	10.3143	12.3367	13.8165	14.4553	21.4167	11.751	0.0097621
	TRV-NbPOLD2	0.738189	0.537293	0.702005	0.578822	0.427536	0.260741	0.0154639
	Ct number for replicate 1 (processed data)										Ct number for replicate 2										Ct number for replicate 3
			BCTV						EV				BCTV						EV				BCTV							EV
			Plant 1	Plant 2	Plant 3	Plant 4	Plant 5	Plant 6	Plant 1				Plant 1	Plant 2	Plant 3	Plant 4	Plant 5	Plant 6	Plant 1				Plant 1	Plant 2	Plant 3	Plant 4	Plant 5	Plant 6	Plant 7	Plant 1	Plant 2
	TRV-EV	Rep	19.6	19.58	19.76	19.74	18.9	19.31	29.66		TRV-EV	Rep	18.99	18.31	19.05	20.29	21.04	18.72	31.02		TRV-EV	Rep	19.58	19.22	18.83	19.08	18.66	19.44	19.19	28.65	28.25
			19.69	19.52	19.49	19.6	18.8	19.33	29.62				19.05	18.41	18.93	20.08	20.95	18.64	31.06				19.66	19.25	18.84	19.04	18.53	19.41	19.07	28.5	28.19
			19.51	19.34	19.56	19.57	18.81	19.15	29.79				19.03	18.39	18.84	20.22	20.92	18.41	31.22				19.55	19.16	18.71	19.09	18.59	19.22	19.25	28.4	28.22
		ITS	23.18	23.13	23.4	23.33	23.63	23.02	23.2			ITS	22.32	22.42	22.45	23.14	23.04	21.79	22.74			ITS	21.64	21.51	21.47	20.8	21.77	21.92	21.56	21.01	20.69
			22.87	23.07	23.31	23.31	23.45	23.07	23.18				22.21	22.5	22.32	23.22	23	21.89	22.76				21.25	21.53	21.34	20.88	21.81	22.04	21.61	20.74	20.72
			22.86	23.12	23.47	23.84	23.35	23.02	23.33				22.15	22.43	22.38	23.42	22.78	21.9	22.87				21.15	21.59	21.42	21.21	21.4	21.98	21.66	20.6	20.71
	TRV-NbPOLD2	Rep	23.75	24.3	23.85	24.09	23.78	24.5	29.15		TRV-NbPOLD2	Rep	21.49	22.66	23.2	23.14	23.57	22.8	31.01		TRV-NbPOLD2	Rep	22.67	22.44	22.43	22.04	22.63	22.51	22.21	29.64	29.51
			23.68	24.47	23.78	24.08	23.59	24.5	29.04				21.59	22.91	23.07	23.09	23.51	22.73	30.95				22.52	22.51	22.48	22.04	22.55	22.65	22.08	29.56	29.64
			23.67	24.22	23.75	24.25	23.54	24.6	29.14				21.53	22.84	23.07	23.33	23.46	22.83	30.65				22.51	22.46	22.42	22.14	22.56	22.68	22.12	29.37	29.42
		ITS	23.39	23.43	23.28	23.3	22.78	22.8	23.26			ITS	22.57	22.29	22.52	22.14	22.13	21.91	22.66			ITS	21.21	20.83	21.02	20.84	21.24	20.92	21.21	20.99	20.29
			23.16	23.44	23.24	23.44	22.57	22.82	23.31				22.47	22.35	22.56	22.04	22.09	22.15	22.68				21.21	20.71	21.04	20.87	21.02	20.87	21.18	20.86	20.22
			23.23	23.42	23.34	23.32	22.54	22.83	23.39				22.6	22.29	22.57	22.11	22.07	22.03	22.78				21.18	20.7	20.97	20.94	21.09	21.02	21.25	20.84	20.16
Supplementary Figure 6c
		BCTV						EV
	Local viral accumulation	Plant 1	Plant 2	Plant 3	Plant 4	Plant 5	Plant 6	Plant 1
	TRV-EV	10.3143	12.3367	13.8165	14.4553	21.4167	11.751	0.0097621
	TRV-NbPOLE2	19.324	43.5002	21.868	24.8852	55.1074	21.293	0.0163524
	Ct number for replicate 1 (processed data)										Ct number for replicate 2										Ct number for replicate 3
			BCTV						EV				BCTV						EV				BCTV							EV
			Plant 1	Plant 2	Plant 3	Plant 4	Plant 5	Plant 6	Plant 1				Plant 1	Plant 2	Plant 3	Plant 4	Plant 5	Plant 6	Plant 1				Plant 1	Plant 2	Plant 3	Plant 4	Plant 5	Plant 6	Plant 7	Plant 1	Plant 2
	TRV-EV	Rep	19.6	19.58	19.76	19.74	18.9	19.31	29.66		TRV-EV	Rep	18.99	18.31	19.05	20.29	21.04	18.72	31.02		TRV-EV	Rep	19.58	19.22	18.83	19.08	18.66	19.44	19.19	28.65	28.25
			19.69	19.52	19.49	19.6	18.8	19.33	29.62				19.05	18.41	18.93	20.08	20.95	18.64	31.06				19.66	19.25	18.84	19.04	18.53	19.41	19.07	28.5	28.19
			19.51	19.34	19.56	19.57	18.81	19.15	29.79				19.03	18.39	18.84	20.22	20.92	18.41	31.22				19.55	19.16	18.71	19.09	18.59	19.22	19.25	28.4	28.22
		ITS	23.18	23.13	23.4	23.33	23.63	23.02	23.2			ITS	22.32	22.42	22.45	23.14	23.04	21.79	22.74			ITS	21.64	21.51	21.47	20.8	21.77	21.92	21.56	21.01	20.69
			22.87	23.07	23.31	23.31	23.45	23.07	23.18				22.21	22.5	22.32	23.22	23	21.89	22.76				21.25	21.53	21.34	20.88	21.81	22.04	21.61	20.74	20.72
			22.86	23.12	23.47	23.84	23.35	23.02	23.33				22.15	22.43	22.38	23.42	22.78	21.9	22.87				21.15	21.59	21.42	21.21	21.4	21.98	21.66	20.6	20.71
	TRV-NbPOLE2	Rep	18.49	18.19	18.27	18.88	17.6	18.96	29.17		TRV-NbPOLE2	Rep	19.28	18.42	18.47	17.57	18.78	17.54	30.66		TRV-NbPOLE2	Rep	18.36	18.6	18.22	18.4	18.31	16.93	18.71	28.77	27.33
			18.55	18.17	18.27	18.77	17.55	18.91	29.41				19.25	18.22	18.43	17.48	18.68	17.5	30.81				18.32	18.53	18.2	18.3	18.18	16.82	18.6	28.47	27.47
			18.6	18.13	18.3	18.84	17.54	19.02	29.4				19.41	18.41	18.59	17.52	18.73	17.55	30.78				18.38	18.59	18.16	18.4	18.26	16.82	18.6	28.7	27.33
		ITS	23	23.65	22.78	23.38	23.65	23.57	23.57			ITS	22.16	22.8	22.4	22.17	22.19	22.13	22.55			ITS	21.5	21.12	21.37	20.95	21.19	21.45	22.09	21.28	20.95
			22.78	23.57	22.69	23.46	23.51	23.59	23.57				22.09	22.85	22.29	22.15	22.15	22.04	22.5				21.34	21.09	21.38	21.01	21.03	21.56	22.1	21.16	20.82
			22.69	23.61	22.73	23.56	23.54	23.64	23.7				21.85	22.81	22.28	22.28	22.12	22.11	22.55				21.33	21.18	21.34	21.16	21.05	21.51	22.18	21.02	20.88

## Sheet: Supplementary Figure 7
Supplementary Figure 7a
			NbPOLD2-GFP			IgG
	% Input		Plant 1	Plant 2	Plant 3	Plant 1	Plant 2	Plant 3
	C2	TYLCV-WT	0.1082	0.0881	0.0821	0.0155	0.0127	0.0039
		TYLCV-C3mut	0.1097	0.23	0.0531	0.008	0.0129	0.0067
	C4	TYLCV-WT	0.1319	0.1025	0.0992	0.0171	0.014	0.004
		TYLCV-C3mut	0.1382	0.2981	0.0632	0.0127	0.0202	0.0099
	V2	TYLCV-WT	0.1461	0.1057	0.1043	0.0164	0.0141	0.0041
		TYLCV-C3mut	0.1557	0.3488	0.0704	0.0127	0.0177	0.0089
	Ct number for replicate 1 (processed data)												Ct number for replicate 2
			Input			NbPOLD2-GFP			IgG						Input			NbPOLD2-GFP			IgG
			Plant 1	Plant 2	Plant 3	Plant 1	Plant 2	Plant 3	Plant 1	Plant 2	Plant 3				Plant 1	Plant 2	Plant 3	Plant 1	Plant 2	Plant 3	Plant 1	Plant 2	Plant 3
	C2	TYLCV-WT	18.2669	16.781	16.6159	19.3015	18.202	18.1092	22.1285	21.0624	22.5239		C2	TYLCV-WT	17.0281	16.6167	16.9161	17.6947	18.766	18.3059	19.1187	20.0281	19.4877
			18.0951	16.7741	16.4935	19.3901	18.3577	18.128	22.1983	20.9947	22.4773				17.1886	16.6868	17.0148	17.819	18.9109	18.169	19.1464	20.0287	19.4518
			18.0877	16.65	16.445	19.383	18.1666	18.1376	22.1479	21.0369	22.5555				16.9571	16.5939	16.9391	17.852	18.9328	18.1824	19.2588	20.0477	19.5827
		TYLCV-C3mut	18.3724	20.6118	18.3915	19.5259	20.6526	20.5003	23.3755	24.7685	23.5279			TYLCV-C3mut	17.1333	16.3812	16.403	18.3254	19.2465	17.7016	19.5542	20.0212	19.368
			18.3122	20.4761	18.2739	19.5335	20.6407	20.5825	23.2628	24.7909	23.4596				17.1995	16.2928	16.3877	19.0151	19.3334	17.7601	19.5809	20.0534	19.368
			18.3027	20.4637	18.3073	19.495	20.6191	20.5976	23.2243	24.8215	23.6299				17.2275	16.4167	16.4855	18.2638	19.2615	17.9259	19.6747	20.0958	19.4976
	C4	TYLCV-WT	18.3643	17.0398	16.7452	19.1782	18.2578	18.0646	22.1582	21.2034	23.1028		C4	TYLCV-WT	16.1005	15.3226	16.542	17.5916	18.5465	18.1712	19.1531	19.4833	19.4943
			18.2891	17.0053	16.7706	19.2474	18.3116	18.1164	22.1355	21.1015	22.5501				16.0639	15.2509	16.5234	17.7777	18.494	18.1402	19.1063	19.516	19.5088
			18.1768	16.9207	16.7786	19.1732	18.258	18.1156	22.1358	21.1428	22.5576				15.9616	15.2477	16.5077	17.6589	18.5098	18.1719	19.1432	19.588	19.4906
		TYLCV-C3mut	18.3387	20.3863	18.2329	19.1004	20.1786	20.1809	22.6422	24.101	22.9276			TYLCV-C3mut	16.525	15.2818	16.0592	18.275	19.0567	17.6725	19.5748	19.6589	19.2447
			18.2242	20.4202	18.232	19.1726	20.1021	20.2883	22.4925	24.2258	22.8893				16.5385	15.3587	15.9778	18.2206	19.2078	17.7774	19.4644	19.6104	19.2965
			18.2405	20.3779	18.3039	19.0968	20.1428	20.2559	22.565	23.7905	22.9094				16.4281	15.3291	16.0122	18.2229	19.0724	17.8626	19.4413	19.7648	19.3901
	V2	TYLCV-WT	18.3879	17.0797	16.686	18.9374	18.081	18.0004	22.1898	21.0595	22.4876		V2	TYLCV-WT	16.5203	16.5208	17.0023	18.1467	19.0135	18.559	19.379	20.1529	19.8785
			18.2374	16.9193	16.5734	19.012	18.2818	17.8436	22.1637	21.0691	22.6143				16.5625	16.505	17.0107	18.1365	19.0471	18.6348	19.3403	20.0817	19.9408
			18.0786	16.8113	16.6158	19.0829	18.182	17.8212	22.1458	21.1384	22.5151				16.5957	16.3453	17.0578	18.1687	19.1365	18.8676	19.3761	20.1673	19.9878
		TYLCV-C3mut	18.306	20.3911	18.205	18.9342	19.8627	19.9891	22.4941	24.1927	22.8567			TYLCV-C3mut	16.9135	15.9995	16.2244	18.4823	19.2383	17.8869	19.7963	20.0606	19.4378
			18.2067	20.3995	17.9745	18.8636	19.9736	19.9428	22.538	24.1559	22.9936				16.8076	16.1353	16.2135	18.6124	19.387	18.0009	19.7743	20.0815	19.5502
			18.1236	20.3703	18.1713	18.8893	19.8853	19.9055	22.4862	24.275	22.9326				16.9227	16.1689	16.2267	18.4768	19.3273	18.0653	19.8865	20.0878	20.0359
Supplementary Figure 7b
			NbPOLE2-GFP			IgG
	% Input		Plant 1	Plant 2	Plant 3	Plant 1	Plant 2	Plant 3
	C2	TYLCV-WT	0.0275	0.044	0.0326	0.0063	0.0057	0.0055
		TYLCV-C3mut	0.0654	0.1011	0.0623	0.0061	0.0041	0.005
	C4	TYLCV-WT	0.0244	0.0468	0.0267	0.0054	0.0059	0.0044
		TYLCV-C3mut	0.066	0.1126	0.0595	0.0065	0.0057	0.0051
	V2	TYLCV-WT	0.0261	0.0445	0.0304	0.0057	0.0056	0.0045
		TYLCV-C3mut	0.0929	0.1585	0.0916	0.0079	0.0072	0.0066
	Ct number for replicate 1 (processed data)												Ct number for replicate 2
			Input			NbPOLE2-GFP			IgG						Input			NbPOLE2-GFP			IgG
			Plant 1	Plant 2	Plant 3	Plant 1	Plant 2	Plant 3	Plant 1	Plant 2	Plant 3				Plant 1	Plant 2	Plant 3	Plant 1	Plant 2	Plant 3	Plant 1	Plant 2	Plant 3
	C2	TYLCV-WT	20.3366	20.5565	19.8435	23.4209	22.9632	22.8007	25.5965	26.0317	25.3355		C2	TYLCV-WT	17.0645	16.6858	17.249	19.4594	19.3596	19.9435	21.988	21.6875	21.9865
			20.2425	20.5502	19.8954	23.597	23.1708	22.7886	25.6831	25.9236	25.4233				17.0774	16.6359	17.179	19.53	19.4521	19.8857	21.9272	21.6701	22.0885
			20.3758	20.532	19.8621	23.4906	23.0314	22.824	25.6394	26.0438	25.3965				17.0942	16.6243	17.2132	19.4403	19.5159	19.9963	22.0234	21.6564	22.0689
		TYLCV-C3mut	21.7022	22.0815	22.4539	23.8191	23.3821	24.3839	27.2035	27.9811	28.0636			TYLCV-C3mut	18.2525	18.3322	18.6723	19.847	18.7487	19.7194	23.1096	23.4161	24.741
			22.0394	22.146	22.4159	23.817	23.4749	24.4354	27.2538	27.9884	28.0149				18.1859	18.3299	18.5513	19.803	18.8547	19.7602	23.1299	23.4382	24.6268
			21.794	22.129	22.4229	23.7033	23.4205	24.4889	27.126	28.1424	28.1807				18.1575	18.337	18.5946	19.7787	18.7841	19.7927	23.1722	23.4316	24.8372
	C4	TYLCV-WT	19.4987	19.8924	18.9797	22.9488	22.393	22.1102	25.0686	25.3034	24.6545		C4	TYLCV-WT	17.6855	17.0168	17.4645	19.8429	19.4488	20.0679	22.3315	21.8974	22.1583
			19.5815	20.0397	18.8996	22.949	22.5012	22.1589	25.099	25.4153	24.757				17.6619	16.9639	17.5195	19.8459	19.7427	20.0292	22.3261	22.0327	22.1955
			19.6127	19.9749	18.9418	22.8759	22.2746	22.228	25.1429	25.43	24.9291				17.6884	17.0143	17.5136	19.7826	19.5796	20.0245	22.4502	22.0848	22.2065
		TYLCV-C3mut	20.8756	21.2833	21.5772	22.9912	22.4415	23.6086	26.2446	26.6815	27.1776			TYLCV-C3mut	18.6499	19.1798	19.1118	20.0938	18.9366	20.5049	23.346	23.9519	24.9664
			21.1124	21.4591	21.4958	22.9005	22.4976	23.5287	26.2731	26.8186	27.1561				18.6574	18.7739	19.145	19.9546	18.8174	20.6878	23.2704	23.8676	24.9165
			21.0239	21.2928	21.5543	22.8848	22.5487	23.7056	26.2732	26.9478	27.1621				18.7302	18.8192	19.2015	20.0112	18.7017	20.5783	23.1037	23.8417	25.1908
	V2	TYLCV-WT	19.2585	19.6084	18.8469	22.396	21.9827	21.8256	24.6158	25.096	24.5829		V2	TYLCV-WT	17.3215	16.982	17.5966	19.5608	19.5073	19.9455	22.1339	22.0398	22.1045
			19.3061	19.5614	18.7896	22.6185	22.1303	21.9009	24.6962	25.0392	24.6585				17.5244	16.987	17.4522	19.5598	19.5573	19.949	22.2964	21.5749	22.0056
			19.1675	19.6161	18.8527	22.5124	22.1473	21.8778	24.774	25.0619	24.6401				17.4363	16.9508	17.4131	19.4706	19.6335	19.9613	22.181	21.6693	22.0738
		TYLCV-C3mut	20.8459	21.1345	21.4183	22.274	21.7229	22.7587	25.7275	26.2462	26.55			TYLCV-C3mut	18.4957	18.3253	18.845	19.6334	18.1217	19.5923	22.8626	23.1662	24.6362
			20.6733	21.1611	21.4006	22.2925	21.887	22.8881	25.8274	26.235	26.6467				18.4137	18.3283	18.8075	19.671	18.1136	19.667	22.9783	23.0922	24.7787
			20.987	21.1421	21.4423	22.2238	21.8049	22.9696	25.9219	26.3354	26.8394				18.3761	18.3281	18.7926	19.2553	18.1504	19.6478	23.0117	23.1311	24.6735

## Sheet: Supplementary Figure 8
Supplementary Figure 8a
			Expression of NbPOLD2					Expression of NbPOLE2
	Replicate 1	Normalized expression	Plant 1	Plant 2	Plant 3	Plant 4	Plant 5	Plant 1	Plant 2	Plant 3	Plant 4	Plant 5
		TRV-EV	0.000203147	0.000246425	0.000140153	0.000279591	0.000182281	0.0150649	0.0163637	0.0154088	0.0155911	0.0120704
		TRV-NbPOLA2	0.000155779	0.000188212	0.000152573	0.000162399	0.000197475	0.0110271	0.0113879	0.0126939	0.0119402	0.0126381
		Relative expression
		TRV-EV	0.965897	1.17167	0.666382	1.32936	0.866684	1.01108	1.09825	1.03417	1.0464	0.810105
		TRV-NbPOLA2	0.740678	0.894887	0.725436	0.772156	0.938928	0.740085	0.764302	0.851955	0.80137	0.848205
	Replicate 2	Normalized expression	Plant 1	Plant 2	Plant 3	Plant 4	Plant 5	Plant 1	Plant 2	Plant 3	Plant 4	Plant 5
		TRV-EV	0.000211863	0.000256544	0.000245523	0.000252988	0.000278332	0.0147936	0.0157904	0.0141074	0.0196594	0.0181649
		TRV-NbPOLA2	0.000220836	0.000250743	0.000268216	0.00017449	0.000237958	0.0182215	0.0157994	0.0149508	0.0129027	0.016067
		Relative expression
		TRV-EV	0.850687	1.03009	0.985838	1.01581	1.11757	0.89641	0.956813	0.854828	1.19125	1.1007
		TRV-NbPOLA2	0.886712	1.0068	1.07696	0.700624	0.955462	1.10412	0.957359	0.905937	0.781835	0.97357
	Replicate 3	Normalized expression	Plant 1	Plant 2	Plant 3	Plant 4	Plant 5	Plant 1	Plant 2	Plant 3	Plant 4	Plant 5
		TRV-EV	0.000384431	0.000322583	0.000298504	0.000349956	0.000349913	0.012426	0.0168855	0.0112952	0.01518	0.0122739
		TRV-NbPOLA2	0.00036446	0.00027181	0.000337945	0.000361092	0.000457883	0.017321	0.0255553	0.0162919	0.0179493	0.0158623
		Relative expression
		TRV-EV	1.12711	0.945776	0.87518	1.02603	1.0259	0.912863	1.24047	0.829792	1.11518	0.901691
		TRV-NbPOLA2	1.06856	0.796914	0.990817	1.05868	1.34246	1.27247	1.87739	1.19687	1.31863	1.16531
	Ct number
				Expression of NbPOLD2					Expression of NbPOLE2
				Plant 1	Plant 2	Plant 3	Plant 4	Plant 5	Plant 1	Plant 2	Plant 3	Plant 4	Plant 5
	Replicate 1	TRV-EV	Target gene	30.77	30.31	31.17	30.07	30.55	24.72	24.23	24.16	24.24	24.39
				31.03	30.01	30.95	30.08	30.42	24.66	23.98	24.4	24.31	24.48
			NbActin	18.67	18.17	18.31	18.31	18.08	18.67	18.17	18.31	18.31	18.08
				18.6	18.18	18.21	18.23	18.05	18.6	18.18	18.21	18.23	18.05
		TRV-NbPOLA2	Target gene	31.08	30.66	30.93	30.7	32.09	24.96	24.88	24.56	24.63	24.95
				31.04	30.83	31.05	30.92	30.04	24.87	24.77	24.66	24.58	25.18
			NbActin	18.39	18.38	18.31	18.22	18.73	18.39	18.38	18.31	18.22	18.73
				18.43	18.36	18.31	18.22	18.79	18.43	18.36	18.31	18.22	18.79
	Replicate 2	TRV-EV	Target gene	31.02	30.51	30.67	30.31	30.69	24.81	24.55	24.95	24.02	24.6
				30.72	30.46	30.7	30.29	30.67	24.67	24.54	24.78	23.97	24.65
			NbActin	18.66	18.77	18.72	18.23	18.74	18.66	18.77	18.72	18.23	18.74
				18.66	18.34	18.71	18.42	18.94	18.66	18.34	18.71	18.42	18.94
		TRV-NbPOLA2	Target gene	30.26	29.95	30.09	30.26	30.3	23.9	23.92	24.22	24.05	24.36
				30.07	29.9	29.84	30.3	30.4	23.71	23.98	24.08	24.09	24.19
			NbActin	18.01	17.97	18.11	17.81	18.29	18.01	17.97	18.11	17.81	18.29
				18.04	17.96	18.06	17.79	18.34	18.04	17.96	18.06	17.79	18.34
	Replicate 3	TRV-EV	Target gene	30.44	30.49	30.28	30.1	30.25	25.39	24.74	25.02	24.66	25.09
				30.27	30.45	30.13	30.01	30.16	25.29	24.78	24.91	24.57	25.06
			NbActin	18.95	18.92	18.55	18.56	18.71	18.95	18.92	18.55	18.56	18.71
				19.07	18.82	18.44	18.59	18.74	19.07	18.82	18.44	18.59	18.74
		TRV-NbPOLA2	Target gene	30.66	30.93	30.65	30.01	29.88	25.03	24.38	24.93	24.35	24.54
				30.53	30.97	30.49	29.83	29.63	25.02	24.41	25.03	24.22	24.74
			NbActin	19.15	19.15	19.05	18.49	18.64	19.15	19.15	19.05	18.49	18.64
				19.2	19.06	19.03	18.48	18.68	19.2	19.06	19.03	18.48	18.68
Supplementary Figure 8b
			Expression of NbPOLA2					Expression of NbPOLE2
	Replicate 1	Normalized expression	Plant 1	Plant 2	Plant 3	Plant 4	Plant 5	Plant 1	Plant 2	Plant 3	Plant 4	Plant 5
		TRV-EV	0.0191425	0.022122	0.0211672	0.021233	0.0182771	0.0150649	0.0163637	0.0154088	0.0155911	0.0120704
		TRV-NbPOLD2	0.0133837	0.014727	0.0146226	0.0159422	0.0138574	0.00960067	0.0117852	0.0112966	0.0117023	0.0136511
		Relative expression
		TRV-EV	0.938894	1.08503	1.0382	1.04143	0.896448	1.01108	1.09825	1.03417	1.0464	0.810105
		TRV-NbPOLD2	0.656436	0.722322	0.717205	0.781928	0.679669	0.64435	0.790963	0.758174	0.785401	0.916195
	Replicate 2	Normalized expression	Plant 1	Plant 2	Plant 3	Plant 4	Plant 5	Plant 1	Plant 2	Plant 3	Plant 4	Plant 5
		TRV-EV	0.0165107	0.0215379	0.015299	0.0224381	0.0235531	0.0147936	0.0157904	0.0141074	0.0196594	0.0181649
		TRV-NbPOLD2	0.0097999	0.0141485	0.0135409	0.0148648	0.012632	0.0142498	0.0131362	0.00976746	0.0148802	0.0114555
		Relative expression
		TRV-EV	0.831028	1.08406	0.770042	1.12937	1.18549	0.89641	0.956813	0.854828	1.19125	1.1007
		TRV-NbPOLD2	0.493256	0.712134	0.681552	0.748188	0.635802	0.863462	0.795983	0.591854	0.901656	0.694141
	Replicate 3	Normalized expression	Plant 1	Plant 2	Plant 3	Plant 4	Plant 5	Plant 1	Plant 2	Plant 3	Plant 4	Plant 5
		TRV-EV	0.0242823	0.0176332	0.0178139	0.0194911	0.017192	0.012426	0.0168855	0.0112952	0.01518	0.0122739
		TRV-NbPOLD2	0.0112417	0.0135624	0.014995	0.0141825	0.0114196	0.0134627	0.0154273	0.012674	0.0134788	0.0129918
		Relative expression
		TRV-EV	1.25929	0.914468	0.923838	1.01082	0.891585	0.912863	1.24047	0.829792	1.11518	0.901691
		TRV-NbPOLD2	0.583002	0.703354	0.777645	0.735513	0.592223	0.989022	1.13335	0.931084	0.990205	0.954428
	Ct number
				Expression of NbPOLA2					Expression of NbPOLE2
				Plant 1	Plant 2	Plant 3	Plant 4	Plant 5	Plant 1	Plant 2	Plant 3	Plant 4	Plant 5
	Replicate 1	TRV-EV	Target gene	23.85	23.32	23.45	23.55	23.66	24.72	24.23	24.16	24.24	24.39
				24.02	23.29	23.77	23.59	23.65	24.66	23.98	24.4	24.31	24.48
			NbActin	18.26	17.78	18.07	17.97	17.95	18.67	18.17	18.31	18.31	18.08
				18.2	17.84	18.03	18.06	17.81	18.6	18.18	18.21	18.23	18.05
		TRV-NbPOLD2	Target gene	24.12	23.45	23.84	24.15	24.17	24.26	24.5	24.84	24.41	24.3
				24.12	23.55	23.99	24.27	24.09	24.38	24.3	24.9	24.51	24.46
			NbActin	17.93	17.38	17.76	18.16	18.04	17.59	18.02	18.42	18.11	18.16
				17.86	17.45	17.88	18.32	17.87	17.64	17.97	18.38	17.98	18.21
	Replicate 2	TRV-EV	Target gene	23.98	23.26	24.5	23.56	23.95	24.81	24.55	24.95	24.02	24.6
				23.94	23.42	24.33	23.61	24.04	24.67	24.54	24.78	23.97	24.65
			NbActin	18.04	17.77	18.39	18.12	18.56	18.66	18.77	18.72	18.23	18.74
				18.05	17.84	18.37	18.09	18.61	18.66	18.34	18.71	18.42	18.94
		TRV-NbPOLD2	Target gene	24.3	24.07	24.09	24.02	24.32	24.42	24.79	24.79	24.3	24.76
				24.48	24.25	24.05	24.02	24.5	24.41	24.83	24.81	24.15	24.93
			NbActin	17.76	18	17.8	17.92	18.04	18.28	18.58	18.12	18.19	18.35
				17.67	18.04	17.93	17.98	18.17	18.28	18.54	18.13	18.12	18.44
	Replicate 3	TRV-EV	Target gene	23.53	23.81	24.22	24.05	24.2	25.39	24.74	25.02	24.66	25.09
				23.77	23.91	24.46	23.9	24.1	25.29	24.78	24.91	24.57	25.06
			NbActin	18.29	18.02	18.48	18.32	18.33	18.95	18.92	18.55	18.56	18.71
				18.28	18.05	18.58	18.27	18.25	19.07	18.82	18.44	18.59	18.74
		TRV-NbPOLD2	Target gene	25.55	25.62	24.92	25.11	25.79	24.61	24.3	24.92	24.5	24.58
				25.45	25.25	24.89	24.95	25.42	24.6	24.37	24.9	24.46	24.66
			NbActin	19	19.24	18.87	18.92	19.15	18.42	18.33	18.62	18.26	18.35
				19.05	19.22	18.82	18.86	19.16	18.36	18.3	18.6	18.27	18.36
Supplementary Figure 8c
			Expression of NbPOLA2					Expression of NbPOLD2
	Replicate 1	Normalized expression	Plant 1	Plant 2	Plant 3	Plant 4	Plant 5	Plant 1	Plant 2	Plant 3	Plant 4	Plant 5
		TRV-EV	0.0191425	0.022122	0.0211672	0.021233	0.0182771	0.000203147	0.000246425	0.000140153	0.000279591	0.000182281
		TRV-NbPOLE2	0.0159711	0.0118978	0.0166032	0.0126683	0.0106419	0.000175015	0.000103341	0.000154485	0.00016098	0.000119342
		Relative expression
		TRV-EV	0.938894	1.08503	1.0382	1.04143	0.896448	0.965897	1.17167	0.666382	1.32936	0.866684
		TRV-NbPOLE2	0.783343	0.583559	0.814346	0.62135	0.521958	0.832137	0.491354	0.734525	0.765406	0.567434
	Replicate 2	Normalized expression	Plant 1	Plant 2	Plant 3	Plant 4	Plant 5	Plant 1	Plant 2	Plant 3	Plant 4	Plant 5
		TRV-EV	0.0165107	0.0215379	0.015299	0.0224381	0.0235531	0.000211863	0.000256544	0.000245523	0.000252988	0.000278332
		TRV-NbPOLE2	0.0154619	0.0134364	0.0165338	0.0138195	0.0150826	0.000168129	0.000121398	0.000118041	0.000193875	0.000149148
		Relative expression
		TRV-EV	0.831028	1.08406	0.770042	1.12937	1.18549	0.850687	1.03009	0.985838	1.01581	1.11757
		TRV-NbPOLE2	0.77824	0.67629	0.83219	0.695576	0.759147	0.675083	0.487446	0.473965	0.778457	0.598867
	Replicate 3	Normalized expression	Plant 1	Plant 2	Plant 3	Plant 4	Plant 5	Plant 1	Plant 2	Plant 3	Plant 4	Plant 5
		TRV-EV	0.0242823	0.0176332	0.0178139	0.0194911	0.017192	0.000384431	0.000322583	0.000298504	0.000349956	0.000349913
		TRV-NbPOLE2	0.0177693	0.013874	0.0133428	0.0122602	0.0161993	0.000146783	0.000184271	0.000177174	0.000222353	0.0001966
		Relative expression
		TRV-EV	1.25929	0.914468	0.923838	1.01082	0.891585	1.12711	0.945776	0.87518	1.02603	1.0259
		TRV-NbPOLE2	0.921525	0.719512	0.691962	0.635819	0.840106	0.430351	0.540261	0.519453	0.651914	0.576408
	Ct number
				Expression of NbPOLA2					Expression of NbPOLD2
				Plant 1	Plant 2	Plant 3	Plant 4	Plant 5	Plant 1	Plant 2	Plant 3	Plant 4	Plant 5
	Replicate 1	TRV-EV	Target gene	23.85	23.32	23.45	23.55	23.66	30.77	30.31	31.17	30.07	30.55
				24.02	23.29	23.77	23.59	23.65	31.03	30.01	30.95	30.08	30.42
			NbActin	18.26	17.78	18.07	17.97	17.95	18.67	18.17	18.31	18.31	18.08
				18.2	17.84	18.03	18.06	17.81	18.6	18.18	18.21	18.23	18.05
		TRV-NbPOLE2	Target gene	24.32	24.98	24.34	24.71	25.12	30.78	31.74	31.09	30.79	31.57
				24.31	24.98	24.3	24.56	24.99	30.87	31.91	31.05	31.07	31.5
			NbActin	18.43	18.55	18.43	18.33	18.51	18.43	18.55	18.43	18.33	18.51
				18.26	18.62	18.39	18.33	18.49	18.26	18.62	18.39	18.33	18.49
	Replicate 2	TRV-EV	Target gene	23.98	23.26	24.5	23.56	23.95	31.02	30.51	30.67	30.31	30.69
				23.94	23.42	24.33	23.61	24.04	30.72	30.46	30.7	30.29	30.67
			NbActin	18.04	17.77	18.39	18.12	18.56	18.66	18.77	18.72	18.23	18.74
				18.05	17.84	18.37	18.09	18.61	18.66	18.34	18.71	18.42	18.94
		TRV-NbPOLE2	Target gene	24.13	24.74	24.19	24.57	24.57	30.89	31.64	31.03	30.78	31.25
				24.2	24.91	24.13	24.67	24.62	30.49	31.59	31.55	30.78	31.26
			NbActin	18.17	18.65	18.25	18.44	18.44	18.17	18.65	18.25	18.44	18.44
				18.13	18.57	18.23	18.45	18.65	18.13	18.57	18.23	18.45	18.65
	Replicate 3	TRV-EV	Target gene	23.53	23.81	24.22	24.05	24.2	30.44	30.49	30.28	30.1	30.25
				23.77	23.91	24.46	23.9	24.1	30.27	30.45	30.13	30.01	30.16
			NbActin	18.29	18.02	18.48	18.32	18.33	18.95	18.92	18.55	18.56	18.71
				18.28	18.05	18.58	18.27	18.25	19.07	18.82	18.44	18.59	18.74
		TRV-NbPOLE2	Target gene	24.96	24.84	24.83	25.09	24.45	31.81	30.86	30.91	30.87	30.69
				24.8	24.63	24.72	25.06	24.4	31.79	31.08	31.11	30.85	30.88
			NbActin	19.17	18.57	18.55	18.76	18.34	19.17	18.57	18.55	18.76	18.34
				18.96	18.56	18.54	18.69	18.61	18.96	18.56	18.54	18.69	18.61
Supplementary Figure 8d
			Expression of NbPOLA1.1/1.2						Expression of NbPOLA2.1						Expression of NbPOLA2.2						Expression of NbPOLA3.1/3.2						Expression of NbPOLA4.1						Expression of NbPOLA4.2
	Replicate 1	Normalized expression	Plant 1	Plant 2	Plant 3	Plant 4	Plant 5	Plant 6	Plant 1	Plant 2	Plant 3	Plant 4	Plant 5	Plant 6	Plant 1	Plant 2	Plant 3	Plant 4	Plant 5	Plant 6	Plant 1	Plant 2	Plant 3	Plant 4	Plant 5	Plant 6	Plant 1	Plant 2	Plant 3	Plant 4	Plant 5	Plant 6	Plant 1	Plant 2	Plant 3	Plant 4	Plant 5	Plant 6
		TRV-EV	0.00362	0.00334	0.00279	0.00279	0.00275	0.00231	0.01589	0.01552	0.01537	0.01662	0.02203	0.01047	0.00578	0.00565	0.00545	0.00636	0.00837	0.0043	0.00053	0.00051	0.00053	0.00039	0.00042	0.00038	3e-05	2e-05	1e-05	4e-05	5e-05	5e-05	0.00013	0.00013	0.00012	0.00017	0.00011	0.00014
		TRV-NbPOLD1	0.00291	0.00381	0.00494	0.00441	0.00301	0.00302	0.01196	0.01494	0.01648	0.01378	0.0124	0.01387	0.00323	0.00408	0.00488	0.004	0.00327	0.00349	0.00064	0.0008	0.00067	0.00073	0.00072	0.00079	2e-05	3e-05	2e-05	2e-05	3e-05	1e-05	0.0001	8e-05	0.00017	0.0001	9e-05	0.0001
		Relative expression
		TRV-EV	1.23384	1.13837	0.952307	0.949587	0.938198	0.787696	0.993877	0.970974	0.961798	1.03996	1.37855	0.654839	0.965913	0.943957	0.910699	1.06274	1.39877	0.717919	1.16134	1.10758	1.15843	0.84997	0.90749	0.81519	0.908573	0.589779	0.37623	1.09132	1.39605	1.63805	0.940138	0.991194	0.877325	1.2669	0.84746	1.07698
		TRV-NbPOLD1	0.990667	1.29903	1.68498	1.50408	1.02483	1.03074	0.748106	0.934822	1.03109	0.862166	0.775529	0.867591	0.539086	0.681224	0.816114	0.669062	0.546352	0.583927	1.38343	1.74377	1.45233	1.5848	1.55849	1.71156	0.53205	0.894506	0.570981	0.601267	0.782621	0.440626	0.761084	0.597126	1.27707	0.745382	0.640327	0.709995
	Replicate 2	Normalized expression	Plant 1	Plant 2	Plant 3	Plant 4	Plant 5	Plant 6	Plant 1	Plant 2	Plant 3	Plant 4	Plant 5	Plant 6	Plant 1	Plant 2	Plant 3	Plant 4	Plant 5	Plant 6	Plant 1	Plant 2	Plant 3	Plant 4	Plant 5	Plant 6	Plant 1	Plant 2	Plant 3	Plant 4	Plant 5	Plant 6	Plant 1	Plant 2	Plant 3	Plant 4	Plant 5	Plant 6
		TRV-EV	0.00334	0.0022	0.00096	0.00451	0.00265	0.00276	0.02612	0.01335	0.01027	0.02065	0.01908	0.02093	0.00952	0.00482	0.00291	0.00862	0.00822	0.00913	0.00061	0.00039	0.00029	0.0006	0.00057	0.0005	3e-05	2e-05	2e-05	3e-05	4e-05	3e-05	9e-05	9e-05	5e-05	0.00011	0.00012	0.00012
		TRV-NbPOLD1	0.00794	0.00591	0.00436	0.00782	0.00773	0.00573	0.01676	0.02535	0.01511	0.01702	0.01711	0.01517	0.0094	0.00995	0.00587	0.00791	0.00883	0.00703	0.00115	0.00086	0.00069	0.00099	0.00095	0.00084	4e-05	4e-05	3e-05	4e-05	5e-05	3e-05	0.00013	0.00011	8e-05	0.00012	8e-05	0.00011
		Relative expression
		TRV-EV	1.2198	0.802601	0.352002	1.64738	0.969024	1.00919	1.41931	0.725458	0.558295	1.12225	1.03711	1.13757	1.32179	0.668857	0.404473	1.19597	1.14136	1.26754	1.23634	0.797502	0.580428	1.22246	1.15529	1.00798	0.99859	0.734919	0.74669	1.0502	1.48383	0.985767	0.910156	0.938362	0.489874	1.17673	1.27224	1.21263
		TRV-NbPOLD1	2.90142	2.15905	1.59485	2.86	2.82772	2.09608	0.910578	1.37732	0.821139	0.924669	0.929698	0.824488	1.30426	1.38056	0.814014	1.09817	1.2249	0.975652	2.32693	1.74192	1.38855	2.0063	1.91675	1.7095	1.24938	1.32795	1.06769	1.42937	1.59627	1.0794	1.36828	1.15275	0.841159	1.20594	0.856761	1.09211
	Replicate 3	Normalized expression	Plant 1	Plant 2	Plant 3	Plant 4	Plant 5	Plant 6	Plant 1	Plant 2	Plant 3	Plant 4	Plant 5	Plant 6	Plant 1	Plant 2	Plant 3	Plant 4	Plant 5	Plant 6	Plant 1	Plant 2	Plant 3	Plant 4	Plant 5	Plant 6	Plant 1	Plant 2	Plant 3	Plant 4	Plant 5	Plant 6	Plant 1	Plant 2	Plant 3	Plant 4	Plant 5	Plant 6
		TRV-EV	0.00693	0.00544	0.00397	0.00416	0.00479	0.00407	0.0257	0.02151	0.0208	0.01833	0.01867	0.01985	0.00869	0.00587	0.00494	0.00523	0.00582	0.00365	0.00051	0.00028	0.0004	0.00039	0.00031	0.00041	2e-05	2e-05	4e-05	4e-05	4e-05	4e-05	0.00014	7e-05	0.00013	0.00014	0.0001	0.00014
		TRV-NbPOLD1	0.01022	0.00729	0.01003	0.00884	0.01025	0.00841	0.02677	0.02545	0.03114	0.02851	0.02841	0.02533	0.00384	0.00645	0.00917	0.01067	0.0087	0.01226	0.00106	0.00091	0.00145	0.00119	0.00156	0.00128	3e-05	6e-05	8e-05	6e-05	7e-05	5e-05	0.00018	0.00013	0.00016	0.00015	0.00016	0.00012
		Relative expression
		TRV-EV	1.41686	1.11231	0.811021	0.850315	0.978308	0.831189	1.23523	1.03362	0.999454	0.88065	0.89728	0.953765	1.52474	1.02932	0.866538	0.918228	1.02026	0.640915	1.33849	0.71659	1.04407	1.01676	0.807754	1.07634	0.585823	0.606723	1.07581	1.3702	1.11527	1.24618	1.16898	0.58331	1.06438	1.17911	0.82258	1.18164
		TRV-NbPOLD1	2.08891	1.48875	2.05017	1.80695	2.09484	1.71892	1.28655	1.22298	1.49663	1.37023	1.36544	1.21718	0.674338	1.13128	1.60975	1.8726	1.52624	2.15035	2.75478	2.37382	3.7639	3.09637	4.05436	3.32442	0.896537	1.80547	2.47358	1.72669	2.08508	1.68893	1.46732	1.06438	1.32451	1.27286	1.3523	0.956257
	Ct number
				Expression of NbPOLA1.1/1.2						Expression of NbPOLA2.1						Expression of NbPOLA2.2						Expression of NbPOLA3.1/3.2						Expression of NbPOLA4.1						Expression of NbPOLA4.2
				Plant 1	Plant 2	Plant 3	Plant 4	Plant 5	Plant 6	Plant 1	Plant 2	Plant 3	Plant 4	Plant 5	Plant 6	Plant 1	Plant 2	Plant 3	Plant 4	Plant 5	Plant 6	Plant 1	Plant 2	Plant 3	Plant 4	Plant 5	Plant 6	Plant 1	Plant 2	Plant 3	Plant 4	Plant 5	Plant 6	Plant 1	Plant 2	Plant 3	Plant 4	Plant 5	Plant 6
	Replicate 1	TRV-EV	Target gene	26.5903	26.4619	26.7693	27.2255	27.6535	27.2372	24.0927	24.0575	24.2271	24.2996	24.5219	25.1027	25.5289	25.5802	25.6281	25.6958	25.5832	26.2147	28.7697	28.5966	28.6632	29.6648	29.9948	29.7904	33.977	34.398	34.8828	34.1632	33.6113	33.1372	31.1284	30.6371	30.8727	31.1906	31.978	31.1443
				26.3913	26.4442	26.862	27.1278	27.9296	27.3686	24.0811	24.101	24.2607	24.234	24.5686	25.0891	25.5175	25.4014	25.6362	25.6114	25.9288	26.1965	28.6785	28.9181	29.0438	29.542	30.2436	29.4779	33.7292	34.2448	33.8918	32.7101	33.5513	32.7295	30.6587	31.1571	31.0928	31.0107	32.0453	31.3654
				26.3515	26.4818	26.6938	27.1332	27.6048	27.3266	24.0857	24.1078	24.2979	24.1743	24.6185	25.2188	25.5591	25.4809	25.6144	25.6618	25.7922	26.2205	29.0783	29.0401	29.1392	29.4812	29.9147	29.7784	33.0289	33.691	34.3575	33.8031	33.419	33.3011	30.999	30.8518	31.4913	30.6766	32.4787	31.5645
			NbActin	18.2738	18.279	18.249	18.746	19.2418	18.5885	18.1061	18.03	18.22	18.3157	19.0052	18.4946	18.1086	17.9821	18.1053	18.38	18.8417	18.3446	17.9015	17.9063	18.0054	18.2175	18.7573	18.2809	18.5031	18.615	17.9904	18.5104	18.696	18.8883	17.8267	17.9788	18.1221	18.3473	18.926	18.5702
				18.4016	18.2192	18.2957	18.6397	19.1705	18.564	18.1642	18.0997	18.2229	18.3303	19.0502	18.5903	18.1179	18.0275	18.1525	18.323	18.8639	18.3833	18.0048	17.9515	18.1667	18.1928	18.7946	18.3232	18.6913	18.2499	17.9199	18.7289	19.5071	18.9048	18.0677	17.9416	18.0136	18.4765	19.0938	18.6722
				18.3279	18.2113	18.3298	18.6377	19.2603	18.5078	18.0608	18.1073	18.2723	18.3297	19.1413	18.5915	18.0756	18.0501	18.0627	18.376	18.8977	18.316	18.0104	17.8821	18.0533	18.3169	18.9238	18.3009	18.4408	18.4988	18.306	19.1303	19.1377	18.8256	18.0417	18.1045	18.1718	18.4951	19.1829	18.5698
		TRV-NbPOLD1	Target gene	27.0726	26.379	25.7462	26.4816	26.8359	26.8228	24.6909	24.2642	24.0152	24.5308	24.6118	24.4741	26.523	26.0841	25.4996	26.2964	26.3842	26.364	28.6432	28.3117	28.3396	28.5666	28.4845	28.2231	34.3746	33.7017	33.2855	34.6099	34.357	34.2432	31.8879	32.1062	30.3376	31.5287	31.5191	32.041
				26.976	26.4927	25.9184	26.4752	26.9486	26.752	24.6169	24.21	24.0689	24.466	24.6821	24.5398	26.5159	26.0164	25.5779	26.2809	26.535	26.28	29.0041	28.4019	28.4139	28.5672	28.5706	28.6736	33.9304	32.9641	34.1436	33.5852	33.9837	34.3771	31.5784	32.0065	30.5352	31.135	31.733	31.4885
				26.9611	26.4852	25.8971	26.3635	26.9393	26.8065	24.7372	24.2691	24.0451	24.4204	24.6055	24.5098	26.7292	26.0479	25.6519	26.164	26.5443	26.1492	28.8567	28.2251	28.426	28.4456	28.5018	28.4081	34.4218	33.7445	33.6939	33.6417	33.2176	33.5848	31.5755	31.3547	31.0332	32.1016	32.0314	31.7302
			NbActin	18.6743	18.4243	18.2386	18.6777	18.555	18.4281	18.3181	18.1824	18.0517	18.2841	18.2433	18.3307	18.4845	18.0599	17.9269	18.3906	18.2239	18.0555	18.263	18.0228	17.8201	18.1484	18.0861	18.1049	18.5784	18.0552	17.9885	18.3709	18.4513	17.7917	18.4081	18.1856	18.0935	18.2498	18.2552	18.319
				18.5583	18.4212	18.1678	18.6144	18.4779	18.4043	18.2691	18.1759	18.0854	18.3387	18.3451	18.3396	18.263	18.1371	17.8414	18.3126	18.1804	18.1139	18.1596	17.9919	17.8001	18.0655	18.0685	18.095	18.2243	18.5436	17.8952	18.3791	18.5574	18.1229	18.3977	18.2362	18.0312	18.3452	18.2541	18.4565
				18.4974	18.4044	18.1742	18.5556	18.5578	18.4407	18.2998	18.1915	18.2227	18.2507	18.309	18.3369	18.1931	18.1366	17.9284	18.1455	18.2896	18.1421	18.2288	18.0735	17.9171	18.101	18.0654	18.1736	18.5081	18.644	18.129	18.2001	18.8038	18.0586	18.4715	18.2309	18.2569	18.3157	18.262	18.4189
	Replicate 2	TRV-EV	Target gene	26.7242	26.9198	28.2794	26.4107	26.9562	26.9995	23.004	23.4138	24.1455	23.5993	23.4555	23.4398	25.4722	25.8604	26.8361	25.7118	25.5978	25.4929	28.6062	29.0335	29.825	29.025	28.7787	29.2658	32.8161	32.9885	33.4541	33.505	32.8773	34.2398	30.7462	30.9224	31.7322	30.9626	30.446	30.7575
				26.7643	26.7998	28.3171	26.2968	27.0658	27.0728	22.9044	23.5403	24.2244	23.5199	23.4967	23.3806	25.4273	25.8567	27.1514	25.6165	25.7458	25.6024	28.926	28.9649	29.8087	29.0489	29.1365	29.116	33.8628	34.0951	34.2235	33.124	32.94	32.5333	31.7668	30.6411	32.0722	30.9413	31.2704	30.8577
				26.675	26.8783	28.3894	26.4215	27.1345	27.0093	23.0739	23.5573	24.1681	23.537	23.5406	23.4631	25.4114	25.965	26.8222	25.6741	25.7096	25.5441	28.9572	29.0044	29.7989	28.5599	29.0177	29.2757	33.1896	32.8863	33.041	33.5081	32.6489	33.2353	31.2454	30.7669	32.2438	31.0007	30.841	31.3608
			NbActin	18.4834	18.0205	18.3076	18.6941	18.4468	18.5541	17.7327	17.2149	17.5341	17.8069	17.8005	17.8276	18.6677	18.1882	18.452	18.9459	18.7142	18.8152	18.1881	17.615	18.0526	18.1818	18.1588	18.2255	18.266	17.8063	18.0969	18.4224	18.3413	18.2919	17.804	17.3309	17.6556	17.856	17.8464	17.855
				18.5105	18.0318	18.3357	18.4817	18.4807	18.5674	17.7362	17.2958	17.6578	18.2945	17.7943	17.8792	18.747	18.2178	18.5374	18.798	18.731	18.8147	18.1173	17.6997	18.0226	18.1804	18.1842	18.2915	18.2511	17.9432	18.1563	18.4593	18.3634	18.3404	17.8032	17.3932	17.6754	17.8853	17.9508	17.984
				18.4868	18.0512	18.2808	18.571	18.55	18.457	17.7371	17.3195	17.5315	17.7619	17.7638	17.8426	18.7536	18.1854	18.5527	18.6831	18.8302	18.6856	18.1477	17.7543	18.0484	18.1866	18.2601	18.2205	18.2768	17.8188	18.1326	18.3989	18.401	18.2455	17.7806	17.3679	17.6656	17.9046	17.8393	18.0084
		TRV-NbPOLD1	Target gene	25.4128	25.9371	26.1496	25.5411	25.6467	25.7707	23.5878	23.2482	23.7064	23.7531	23.738	23.8355	25.3854	25.4948	25.9643	25.7553	25.6826	25.6756	27.9611	28.4514	28.6449	28.1586	28.2279	28.3566	32.5818	33.6684	32.4869	32.8404	32.5459	32.2797	31.0013	30.4094	30.7234	31.1766	32.1191	31.0931
				25.3928	25.9383	26.161	25.7579	25.6985	25.7016	23.5526	23.2372	23.7672	23.6674	23.9663	23.7908	25.4123	25.4406	26.0245	25.9119	25.7204	25.6871	27.6263	28.4007	28.6609	28.203	28.468	28.4173	33.103	32.4549	33.763	33.3293	33.0099	33.0547	30.2093	31.179	31.9491	30.991	30.9586	30.5823
				25.368	25.9921	26.1276	25.5791	25.6101	25.6406	23.5613	23.2323	23.6977	23.7784	23.8238	23.7436	25.3855	25.4648	25.9111	25.8177	25.797	25.7256	27.9934	28.465	28.3993	28.1195	28.1339	28.2292	33.1367	32.824	32.8738	32.3459	32.5763	33.6833	30.6924	31.6355	31.1511	30.5923	31.3306	30.9879
			NbActin	18.4845	18.529	18.3454	18.7002	18.6476	18.2779	17.665	18.0101	17.6322	17.96	18.0105	17.66	18.6606	18.8827	18.5604	19.0596	18.9415	18.6186	18.1101	18.2663	18.093	18.2781	18.1922	18.1591	18.25	18.3937	18.1782	18.4875	18.3719	18.1205	17.8031	17.9257	17.6846	17.9567	17.9062	17.6933
				18.4034	18.6359	18.2811	18.6225	18.6242	18.2421	17.7153	17.8984	17.6497	17.8086	18.007	17.7836	18.6936	18.8138	18.5661	18.8079	18.9068	18.5035	18.0769	18.2413	18.0088	18.1365	18.2783	18.1049	18.2584	18.3611	18.0999	18.2222	18.3711	18.1001	17.7568	17.9756	17.631	17.7838	17.999	17.7654
				18.3532	18.491	18.2892	18.5607	18.6396	18.2533	17.6241	17.9027	17.7445	17.7993	17.9033	17.799	18.6286	18.7494	18.5328	18.6727	18.8797	18.5095	18.0945	18.257	18.0696	18.1256	18.2208	18.1054	18.2081	18.3514	18.0606	18.2835	18.3446	18.0592	17.7371	17.9747	17.7963	17.8667	17.8709	17.623
	Replicate 3	TRV-EV	Target gene	26.0682	27.2367	27.0445	27.1465	27.1432	27.0506	23.5169	24.6157	24.0737	24.3938	24.5554	24.2669	25.0345	26.818	25.7056	25.9798	26.2963	26.3106	28.6774	30.3246	28.3969	29.1461	30.0524	29.3508	33.4101	33.5129	33.7941	32.8526	33.9193	33.0121	30.7724	32.559	31.6302	31.3101	31.6327	30.9483
				26.0431	27.1418	27.0344	27.0926	27.1057	27.173	23.6032	24.7187	24.1286	24.3122	24.7082	24.3045	24.8863	26.2887	26.0195	26.3049	26.2614	26.3071	28.3442	30.5494	29.2434	29.4266	29.7813	29.4515	34.2368	35.333	33.2266	33.3438	33.345	33.4649	30.7348	32.9761	30.8803	30.4171	31.7872	31.0464
				26.0481	27.0946	26.9265	27.0439	27.0896	27.0387	23.5492	24.7604	24.1352	24.2433	24.8467	24.3476	25.0245	26.3648	25.9244	26.1298	26.3116	26.0751	28.2812	29.9144	29.0027	29.3296	29.7772	29.2987	33.0962	34.4649	32.3926	32.4432	33.3592	32.771	30.816	32.1413	31.034	31.1531	31.8194	31.1221
			NbActin	18.8692	19.6005	19.0109	19.2327	19.4316	19.1722	18.238	19.1503	18.4936	18.486	18.8874	18.6382	18.0634	19.0491	17.4185	18.5309	18.7532	17.9632	17.4882	18.6655	18.0992	17.7861	18.1483	18.3125	17.5912	18.5213	18.1319	18.2705	18.7778	18.5094	17.9671	18.7322	18.151	18.1278	18.3621	18.2416
				18.8931	19.6728	19.0154	19.1571	19.3931	19.1414	18.2789	19.1366	18.5547	18.4993	18.9565	18.6993	18.1609	19.1121	18.4044	18.7951	18.9208	17.6732	17.7946	18.0503	16.8208	18.0204	18.2762	18.0515	17.9997	18.8969	18.4014	18.3056	18.77	18.4643	17.9195	18.811	18.3419	18.1488	18.4277	18.2631
				18.8803	19.6357	19.0477	19.1666	19.394	19.1237	18.3068	19.1912	18.527	18.6541	19.0375	18.6168	18.1819	19.0706	18.8419	18.3545	18.9173	18.7663	17.2443	18.5928	17.8722	18.1303	18.2249	18.0181	18.1184	19.0104	18.4768	18.7071	18.8284	18.5073	18.0651	18.753	18.2744	18.2694	18.5569	18.2872
		TRV-NbPOLD1	Target gene	25.8745	26.5407	25.809	26.3168	26.0034	26.1283	23.9121	24.3563	23.8825	24.0584	24.1144	24.0375	26.2371	26.2617	25.071	25.7463	25.7399	25.1689	27.9481	28.3155	27.5209	27.7788	27.2992	28.0281	34.0274	32.7151	31.8594	32.9705	32.5622	32.4681	30.7301	31.4048	31.2016	31.4011	31.124	31.0205
				25.8684	26.4705	25.9102	26.2874	26.0448	26.0758	23.8378	24.4018	23.9249	24.0808	24.0653	24.1157	26.051	26.191	25.101	25.2996	25.8008	24.7429	28.125	28.219	27.6673	27.7257	27.3147	27.8657	33.8037	33.2554	32.3768	33.6465	32.5644	33.4774	30.4611	31.4756	31.0681	30.9884	30.8395	31.3827
				25.8368	26.6943	25.8901	26.1317	25.9753	26.0247	23.909	24.3428	23.8801	24.1317	24.0943	24.109	26.0688	26.2772	25.5738	25.3649	25.7295	25.0618	28.0158	28.1949	27.6026	27.8499	27.6013	28.1726	33.0648	32.889	32.4851	32.5487	32.7288	32.7138	30.9902	31.9177	30.996	31.1071	30.8704	31.9576
			NbActin	19.3234	19.4196	19.2149	19.5808	19.3914	19.2014	18.5917	19.0706	18.8239	18.9917	18.8492	18.7384	17.6587	18.9778	18.4055	18.996	19.0297	18.2823	18.3566	18.0248	18.2108	18.0808	17.9124	18.3131	18.5685	18.7697	18.5191	19.0369	18.6369	18.6974	18.3528	18.6354	18.3431	18.5889	18.3278	18.3314
				19.2265	19.4795	19.2292	19.3402	19.3417	19.2126	18.7374	19.0864	18.8617	18.9159	19.0361	18.8084	18.1391	18.8666	18.3661	19.0335	19.0933	18.9139	18.2339	18.1584	18.1198	18.1766	18.1362	18.3921	18.7231	18.9253	18.6891	18.893	18.7853	18.7249	18.2282	18.6514	18.4461	18.4673	18.3984	18.3699
				19.1932	19.5038	19.2476	19.3508	19.4659	19.1344	18.6605	19.0552	18.9873	18.9666	18.9769	18.8061	18.489	19.0546	18.6699	18.7316	18.6123	18.7263	17.8469	18.2504	18.1595	17.9514	18.1875	18.5231	18.4121	19.0021	18.7133	18.8803	18.8941	18.7859	18.2127	18.7341	18.6456	18.4373	18.3666	18.4186
Supplementary Figure 8e
			Expression of NbPOLA1.1/1.2					Expression of NbPOLA2.1					Expression of NbPOLA2.2					Expression of NbPOLA3.1/3.2					Expression of NbPOLA4.1					Expression of NbPOLA4.2
	Replicate 1	Normalized expression	Plant 1	Plant 2	Plant 3	Plant 4	Plant 5	Plant 1	Plant 2	Plant 3	Plant 4	Plant 5	Plant 1	Plant 2	Plant 3	Plant 4	Plant 5	Plant 1	Plant 2	Plant 3	Plant 4	Plant 5	Plant 1	Plant 2	Plant 3	Plant 4	Plant 5	Plant 1	Plant 2	Plant 3	Plant 4	Plant 5
		TRV-EV	0.00281225	0.00539625	0.00392891	0.00503091	0.00709487	0.0191425	0.022122	0.0211672	0.021233	0.0182771	0.00479744	0.00782225	0.00760421	0.00811649	0.00893727	0.000584854	0.00106817	0.000503715	0.000960139	0.000955804	4.21516e-05	5.36077e-05	3.56547e-05	8.15788e-05	5.74563e-05	0.00011757	0.000203137	0.000120487	0.000255172	0.000247176
		TRV-NbPOLD2	0.00440846	0.00331064	0.00588632	0.00366203	0.00492078	0.0133837	0.014727	0.0146226	0.0159422	0.0138574	0.00306108	0.00379225	0.00532312	0.00404783	0.00434854	0.000627491	0.000596062	0.000934226	0.000993041	0.000845539	3.16239e-05	2.6804e-05	4.34439e-05	2.03212e-05	2.44407e-05	0.000111482	9.76022e-05	0.000121563	0.000120871	0.000111582
		Relative expression
		TRV-EV	0.57953	1.11202	0.809644	1.03674	1.46206	0.938894	1.08503	1.0382	1.04143	0.896448	0.643473	1.04919	1.01994	1.08865	1.19874	0.718022	1.31138	0.618407	1.17876	1.17343	0.77929	0.991087	0.659175	1.50821	1.06224	0.623023	1.07646	0.638482	1.3522	1.30983
		TRV-NbPOLD2	0.908468	0.682236	1.21301	0.754647	1.01404	0.656436	0.722322	0.717205	0.781928	0.679669	0.410578	0.508649	0.713982	0.54293	0.583264	0.770366	0.731781	1.14694	1.21915	1.03806	0.584656	0.495546	0.80318	0.375693	0.451853	0.590761	0.517212	0.644183	0.640515	0.591293
	Replicate 2	Normalized expression	Plant 1	Plant 2	Plant 3	Plant 4	Plant 5	Plant 1	Plant 2	Plant 3	Plant 4	Plant 5	Plant 1	Plant 2	Plant 3	Plant 4	Plant 5	Plant 1	Plant 2	Plant 3	Plant 4	Plant 5	Plant 1	Plant 2	Plant 3	Plant 4	Plant 5	Plant 1	Plant 2	Plant 3	Plant 4	Plant 5
		TRV-EV	0.00269943	0.00262428	0.00245262	0.0038075	0.00272282	0.0165107	0.0215379	0.015299	0.0224381	0.0235531	0.00421452	0.00545777	0.00462775	0.00452545	0.00584482	0.000839357	0.0008554	0.00071932	0.000846332	0.000971768	4.10389e-05	6.26157e-05	5.03084e-05	5.90338e-05	5.6307e-05	0.00016851	0.000218612	0.000174987	0.00015506	0.000219896
		TRV-NbPOLD2	0.00415029	0.00494824	0.00402888	0.00420552	0.00416788	0.0097999	0.0141485	0.0135409	0.0148648	0.012632	0.0039249	0.00541765	0.0062453	0.00428993	0.00554122	0.000781588	0.000768766	0.000854379	0.000832098	0.000923467	2.86803e-05	5.28408e-05	4.71854e-05	3.8642e-05	4.22953e-05	0.000141551	0.000165809	0.000184321	0.000174648	0.000162506
		Relative expression
		TRV-EV	0.943419	0.917153	0.85716	1.33068	0.951592	0.831028	1.08406	0.770042	1.12937	1.18549	0.854167	1.10614	0.937919	0.917186	1.18459	0.991638	1.01059	0.849823	0.999877	1.14807	0.761944	1.16255	0.934046	1.09604	1.04542	0.899139	1.16647	0.933695	0.827372	1.17332
		TRV-NbPOLD2	1.45048	1.72935	1.40805	1.46978	1.45662	0.493256	0.712134	0.681552	0.748188	0.635802	0.795471	1.09801	1.26575	0.869452	1.12305	0.923387	0.90824	1.00938	0.983062	1.09101	0.532489	0.981063	0.876062	0.717442	0.78527	0.755288	0.884722	0.983502	0.93189	0.867101
	Replicate 3	Normalized expression	Plant 1	Plant 2	Plant 3	Plant 4	Plant 5	Plant 1	Plant 2	Plant 3	Plant 4	Plant 5	Plant 1	Plant 2	Plant 3	Plant 4	Plant 5	Plant 1	Plant 2	Plant 3	Plant 4	Plant 5	Plant 1	Plant 2	Plant 3	Plant 4	Plant 5	Plant 1	Plant 2	Plant 3	Plant 4	Plant 5
		TRV-EV	0.00449932	0.00279264	0.00276578	0.00560264	0.00378841	0.0242823	0.0176332	0.0178139	0.0194911	0.017192	0.00636469	0.00518298	0.00477217	0.00787491	0.00763873	0.000392563	0.000586155	0.000626307	0.000723417	0.000677971	6.11464e-05	8.41042e-05	5.35393e-05	6.99332e-05	6.17413e-05	0.000136819	0.000162578	0.000224807	0.000240758	0.000185446
		TRV-NbPOLD2	0.00681856	0.00701454	0.00589238	0.00663765	0.00626246	0.0112417	0.0135624	0.014995	0.0141825	0.0114196	0.0054332	0.00538333	0.0042042	0.0044927	0.00590252	0.000527295	0.00103985	0.000993601	0.000765615	0.000778621	4.75515e-05	5.08845e-05	5.43884e-05	4.23741e-05	4.27162e-05	0.000187049	0.00018849	0.000144901	0.000168574	0.000151208
		Relative expression
		TRV-EV	1.15671	0.717948	0.711041	1.44036	0.973946	1.25929	0.914468	0.923838	1.01082	0.891585	0.999684	0.814076	0.749553	1.23689	1.1998	0.652876	0.974841	1.04162	1.20312	1.12754	0.925159	1.27251	0.810061	1.0581	0.93416	0.719789	0.855309	1.18269	1.26661	0.975611
		TRV-NbPOLD2	1.75295	1.80334	1.51484	1.70644	1.60999	0.583002	0.703354	0.777645	0.735513	0.592223	0.853379	0.845545	0.660342	0.705657	0.927093	0.87695	1.72938	1.65247	1.2733	1.29493	0.719465	0.769894	0.822909	0.641129	0.646306	0.984045	0.991626	0.762311	0.886851	0.795489
	Ct number
				Expression of NbPOLA1.1/1.2					Expression of NbPOLA2.1					Expression of NbPOLA2.2					Expression of NbPOLA3.1/3.2					Expression of NbPOLA4.1					Expression of NbPOLA4.2
				Plant 1	Plant 2	Plant 3	Plant 4	Plant 5	Plant 1	Plant 2	Plant 3	Plant 4	Plant 5	Plant 1	Plant 2	Plant 3	Plant 4	Plant 5	Plant 1	Plant 2	Plant 3	Plant 4	Plant 5	Plant 1	Plant 2	Plant 3	Plant 4	Plant 5	Plant 1	Plant 2	Plant 3	Plant 4	Plant 5
	Replicate 1	TRV-EV	Target gene	26.83	25.43	26.02	25.56	24.97	23.85	23.32	23.45	23.55	23.66	25.9	24.75	25.1	24.84	24.61	28.94	27.64	28.96	28.02	27.96	33.06	31.7	32.29	31.72	31.84	31.56	30	31.06	29.99	29.92
				26.58	25.25	26.06	25.74	25.07	24.02	23.29	23.77	23.59	23.65	25.96	24.86	25.08	25.08	24.76	29	27.72	29.05	28.06	27.86	32.47	32.29	33.36	31.47	32.09	31.01	30.15	31.08	29.91	29.8
			NbActin	18.26	17.78	18.07	17.97	17.95	18.26	17.78	18.07	17.97	17.95	18.26	17.78	18.07	17.97	17.95	18.26	17.78	18.07	17.97	17.95	18.26	17.78	18.07	17.97	17.95	18.26	17.78	18.07	17.97	17.95
				18.2	17.84	18.03	18.06	17.81	18.2	17.84	18.03	18.06	17.81	18.2	17.84	18.03	18.06	17.81	18.2	17.84	18.03	18.06	17.81	18.2	17.84	18.03	18.06	17.81	18.2	17.84	18.03	18.06	17.81
		TRV-NbPOLD2	Target gene	25.71	25.63	25.3	26.49	25.77	24.12	23.45	23.84	24.15	24.17	26.25	25.44	25.31	26.12	25.91	28.56	28.14	27.9	28.28	28.18	32.88	32.72	32.32	33.88	33.3	31.01	30.64	30.91	31.36	31.12
				25.73	25.68	25.16	26.18	25.47	24.12	23.55	23.99	24.27	24.09	26.24	25.48	25.44	26.26	25.69	28.51	28.11	27.87	28.15	28.16	32.81	32.48	32.3	33.77	33.25	31.04	30.83	30.74	31.14	31.05
			NbActin	17.93	17.38	17.76	18.16	18.04	17.93	17.38	17.76	18.16	18.04	17.93	17.38	17.76	18.16	18.04	17.93	17.38	17.76	18.16	18.04	17.93	17.38	17.76	18.16	18.04	17.93	17.38	17.76	18.16	18.04
				17.86	17.45	17.88	18.32	17.87	17.86	17.45	17.88	18.32	17.87	17.86	17.45	17.88	18.32	17.87	17.86	17.45	17.88	18.32	17.87	17.86	17.45	17.88	18.32	17.87	17.86	17.45	17.88	18.32	17.87
	Replicate 2	TRV-EV	Target gene	26.58	26.41	27.04	26.08	27.04	23.98	23.26	24.5	23.56	23.95	25.96	25.4	26.21	25.87	26	28.17	27.98	28.91	28.4	28.57	32.67	31.85	32.56	32.06	32.71	30.62	29.96	30.82	30.77	30.87
				26.58	26.34	27.07	26.21	27.17	23.94	23.42	24.33	23.61	24.04	25.91	25.24	26.06	25.91	26.01	28.35	28.02	28.73	28.23	28.61	32.64	31.67	32.74	32.24	32.69	30.48	29.91	30.9	30.82	30.76
			NbActin	18.04	17.77	18.39	18.12	18.56	18.04	17.77	18.39	18.12	18.56	18.04	17.77	18.39	18.12	18.56	18.04	17.77	18.39	18.12	18.56	18.04	17.77	18.39	18.12	18.56	18.04	17.77	18.39	18.12	18.56
				18.05	17.84	18.37	18.09	18.61	18.05	17.84	18.37	18.09	18.61	18.05	17.84	18.37	18.09	18.61	18.05	17.84	18.37	18.09	18.61	18.05	17.84	18.37	18.09	18.61	18.05	17.84	18.37	18.09	18.61
		TRV-NbPOLD2	Target gene	25.59	25.76	25.84	25.93	26.06	24.3	24.07	24.09	24.02	24.32	25.67	25.58	25.16	25.82	25.62	28.09	28.46	28.06	28.17	28.26	32.78	32.19	32.22	32.62	32.73	30.48	30.48	30.24	30.44	30.69
				25.64	25.59	25.8	25.76	25.98	24.48	24.25	24.05	24.02	24.5	25.73	25.5	25.21	25.81	25.58	27.98	28.27	28.05	28.2	28.09	32.83	32.27	32.25	32.6	32.54	30.52	30.68	30.3	30.43	30.69
			NbActin	17.76	18	17.8	17.92	18.04	17.76	18	17.8	17.92	18.04	17.76	18	17.8	17.92	18.04	17.76	18	17.8	17.92	18.04	17.76	18	17.8	17.92	18.04	17.76	18	17.8	17.92	18.04
				17.67	18.04	17.93	17.98	18.17	17.67	18.04	17.93	17.98	18.17	17.67	18.04	17.93	17.98	18.17	17.67	18.04	17.93	17.98	18.17	17.67	18.04	17.93	17.98	18.17	17.67	18.04	17.93	17.98	18.17
	Replicate 3	TRV-EV	Target gene	26.09	26.57	27.08	25.83	26.31	23.53	23.81	24.22	24.05	24.2	25.55	25.71	26.29	25.26	25.28	29.69	28.79	29.22	28.84	28.7	32.37	31.44	32.93	32.17	32.09	31.1	30.61	30.64	30.15	30.66
				26.07	26.47	26.98	25.72	26.36	23.77	23.91	24.46	23.9	24.1	25.61	25.54	26.19	25.31	25.36	29.51	28.75	29.12	28.62	28.93	32.19	31.7	32.5	32.02	32.46	31.14	30.63	30.66	30.48	30.71
			NbActin	18.29	18.02	18.48	18.32	18.33	18.29	18.02	18.48	18.32	18.33	18.29	18.02	18.48	18.32	18.33	18.29	18.02	18.48	18.32	18.33	18.29	18.02	18.48	18.32	18.33	18.29	18.02	18.48	18.32	18.33
				18.28	18.05	18.58	18.27	18.25	18.28	18.05	18.58	18.27	18.25	18.28	18.05	18.58	18.27	18.25	18.28	18.05	18.58	18.27	18.25	18.28	18.05	18.58	18.27	18.25	18.28	18.05	18.58	18.27	18.25
		TRV-NbPOLD2	Target gene	26.2	26.4	26.26	26.16	26.39	25.55	25.62	24.92	25.11	25.79	26.6	26.77	26.76	26.7	26.5	29.86	29.11	28.86	29.18	29.46	33.6	33.32	33.16	33.27	33.85	31.37	31.73	31.68	31.39	31.76
				26.24	26.37	26.24	26.09	26.56	25.45	25.25	24.89	24.95	25.42	26.5	26.76	26.72	26.68	26.62	29.97	29.17	28.78	29.3	29.5	33.17	33.66	32.86	33.56	33.49	31.45	31.48	31.52	31.46	31.93
			NbActin	19	19.24	18.87	18.92	19.15	19	19.24	18.87	18.92	19.15	19	19.24	18.87	18.92	19.15	19	19.24	18.87	18.92	19.15	19	19.24	18.87	18.92	19.15	19	19.24	18.87	18.92	19.15
				19.05	19.22	18.82	18.86	19.16	19.05	19.22	18.82	18.86	19.16	19.05	19.22	18.82	18.86	19.16	19.05	19.22	18.82	18.86	19.16	19.05	19.22	18.82	18.86	19.16	19.05	19.22	18.82	18.86	19.16

[truncated: 2 more sheets: Supplementary Figure 9, P value]
